# Supplementary material for: Bis(2,2′-bipyridyl-κ2 N,N′)chloridonickel(II) nitrate trihydrate
Source: Acta Crystallogr Sect E Struct Rep Online. 2014 Apr 26;70(Pt 5):m190–1. doi: 10.1107/S1600536814009064 (PMC4011205; doi:10.1107/S1600536814009064)
Supplement: Supplementary file 1 [file e-70-0m190-sup1.cif]

##############################################################################
#                                                                            #
# This CIF contains the data in a paper accepted for publication in          #
# Acta Crystallographica Section E. It conforms to the requirements of       #
# Notes for Authors for Acta Crystallographica Section E, and has been       #
# peer reviewed under the auspices of the IUCr Commission on Journals.       #
#                                                                            #
# Full details of the Crystallographic Information File format               #
# are given in the paper "The Crystallographic Information File (CIF):       #
# a New Standard Archive File for Crystallography" by S. R. Hall, F. H.      #
# Allen and I. D. Brown [Acta Cryst. (1991), A47, 655-685].                  #
#                                                                            #
# The current version of the core CIF dictionary is obtainable from          #
# ftp://ftp.iucr.org/pub/cif_core.dic.                                       #
#                                                                            #
# Software is freely available for graphical display of the structure(s)     #
# in this CIF. For information consult the CIF software page                 #
# http://www.iucr.org/resources/cif/software.                                #
#                                                                            #
# This file may be used for bona fide research purposes within the           #
# scientific community so long as proper attribution is given to the journal # 
# article from which it was obtained.                                        #
#                                                                            #
##############################################################################
data_global
_journal_date_recd_electronic     2014-04-20
_journal_date_accepted     2014-04-22
_journal_name_full     'Acta Crystallographica, Section E'
_journal_year     2014
_journal_volume     70
_journal_issue      5
_journal_page_first     m190
_journal_page_last     m191
_journal_paper_category     QM
_journal_paper_doi     10.1107/S1600536814009064
_journal_coeditor_code     HB7220
_publ_contact_author_name     'Adel Beghidja'
_publ_contact_author_address
;
Unit\'e de Recherche de Chimie de l'Environnement et Mol\'eculaire Structurale
(CHEMS), Facult\'e des Sciences Exactes, D\'epartement de Chimie,
Universit\'e de Constantine 1,
25000 Constantine, Algeria
;
_publ_contact_author_email     a_beghidja@yahoo.fr
_publ_contact_author_fax      21E306(3)
_publ_contact_author_phone       2E307(7)
_publ_section_title
;
Bis(2,2'-bipyridyl-\k^2^<i>N</i>,<i>N</i>')chloridonickel(II) nitrate
trihydrate
;
loop_
    _publ_author_name
    _publ_author_address
    'Boutebdja, Mehdi'
;
Unit\'e de Recherche de Chimie de l'Environnement et Mol\'eculaire Structurale
(CHEMS), Facult\'e des Sciences Exactes, D\'epartement de Chimie,
Universit\'e de Constantine 1,
25000 Constantine, Algeria
;
    'Beghidja, Adel'
;
Unit\'e de Recherche de Chimie de l'Environnement et Mol\'eculaire Structurale
(CHEMS), Facult\'e des Sciences Exactes, D\'epartement de Chimie,
Universit\'e de Constantine 1,
25000 Constantine, Algeria
;
    'Beghidja, Chahrazed'
;
Unit\'e de Recherche de Chimie de l'Environnement et Mol\'eculaire Structurale
(CHEMS), Facult\'e des Sciences Exactes, D\'epartement de Chimie,
Universit\'e de Constantine 1,
25000 Constantine, Algeria
;
    'Setifi, Zouaoui'
;
D\'epartement de Technologie
Facult\'e de Technologie
Universit\'e 20 Ao\^ut 1955-Skikda
BP 26
Route d'El-Hadaiek
Skikda 21000
Algeria
;
    'Merazig, Hocine'
;
Unit\'e de Recherche de Chimie de l'Environnement et Mol\'eculaire Structurale
(CHEMS), Facult\'e des Sciences Exactes, D\'epartement de Chimie,
Universit\'e de Constantine 1,
25000 Constantine, Algeria
;
data_I
_database_code_depnum_ccdc_archive 'CCDC 998760'
_chemical_name_systematic
;
Bis(2,2'-bipyridyl-\k^2^<i>N</i>,<i>N</i>')chloridonickel(II)
nitrate trihydrate
;
_chemical_name_common     ?
_chemical_formula_moiety     'C20 H16 Cl N4 Ni, N O3, 3(H2 O)'
_chemical_formula_sum     'C20 H22 Cl N5 Ni O6'
_chemical_formula_structural     ?
_chemical_formula_iupac     '[Ni Cl (C10 H8 N2)2] (N O3), 3H2 O'
_chemical_formula_weight     522.57
_chemical_melting_point     ?
_symmetry_cell_setting     monoclinic
_symmetry_space_group_name_H-M     'P 21/n'
_symmetry_space_group_name_Hall     '-P 2yn'
loop_
    _symmetry_equiv_pos_site_id
    _symmetry_equiv_pos_as_xyz
    1 x,y,z
    2 1/2-x,1/2+y,1/2-z
    3 -x,-y,-z
    4 1/2+x,1/2-y,1/2+z
_cell_length_a     8.2341(2)
_cell_length_b     21.1920(5)
_cell_length_c     13.1284(4)
_cell_angle_alpha     90
_cell_angle_beta     99.7220(10)
_cell_angle_gamma     90
_cell_volume     2257.97(10)
_cell_formula_units_Z     4
_cell_measurement_reflns_used     ?
_cell_measurement_theta_min     ?
_cell_measurement_theta_max     ?
_cell_measurement_temperature     296
_cell_special_details
;
;
_exptl_crystal_description     'Block'
_exptl_crystal_colour     'Green'
_exptl_crystal_size_max     0.15
_exptl_crystal_size_mid     0.13
_exptl_crystal_size_min     0.10
_exptl_crystal_size_rad     ?
_exptl_crystal_density_diffrn     1.537
_exptl_crystal_density_meas     ?
_exptl_crystal_density_method     'Not Measured'
_exptl_crystal_F_000     1080
_exptl_absorpt_coefficient_mu     1.025
_exptl_absorpt_correction_type     none
_exptl_absorpt_process_details     ?
_exptl_absorpt_correction_T_min     ?
_exptl_absorpt_correction_T_max     ?
_exptl_special_details
;
;
_diffrn_ambient_temperature     296
_diffrn_radiation_type     MoK\a
_diffrn_radiation_wavelength     0.71073
_diffrn_radiation_source     'Rotating Anode'
_diffrn_radiation_monochromator     graphite
_diffrn_measurement_device_type     'Bruker APEXII CCD'
_diffrn_measurement_method     '\f and \w scans'
_diffrn_detector_area_resol_mean     18.4
_diffrn_reflns_number     21125
_diffrn_reflns_av_R_equivalents     0.0344
_diffrn_reflns_av_sigmaI/netI     0.0318
_diffrn_reflns_theta_min     2.69
_diffrn_reflns_theta_max     27.51
_diffrn_reflns_theta_full     25.24
_diffrn_measured_fraction_theta_max     0.995
_diffrn_measured_fraction_theta_full     0.996
_diffrn_reflns_limit_h_min     -10
_diffrn_reflns_limit_h_max     10
_diffrn_reflns_limit_k_min     -25
_diffrn_reflns_limit_k_max     27
_diffrn_reflns_limit_l_min     -16
_diffrn_reflns_limit_l_max     17
_diffrn_reflns_reduction_process
;
;
_refine_special_details
;
Refinement on <i>F</i>^2^ for ALL reflections except those flagged by the user
for potential systematic errors. Weighted <i>R</i>-factors <i>wR</i> and all
goodnesses of fit <i>S</i> are based on <i>F</i>^2^, conventional
<i>R</i>-factors <i>R</i> are based on <i>F</i>, with <i>F</i> set to zero for
negative <i>F</i>^2^. The observed criterion of <i>F</i>^2^ > \s(<i>F</i>^2^)
is used only for calculating -<i>R</i>-factor-obs <i>etc</i>. and is not
relevant to the choice of reflections for refinement. <i>R</i>-factors based
on <i>F</i>^2^ are statistically about twice as large as those based on
<i>F</i>, and <i>R</i>-factors based on ALL data will be even larger.
;
_reflns_number_total     5177
_reflns_number_gt     3811
_reflns_threshold_expression     I>2\s(I)
_refine_ls_structure_factor_coef     Fsqd
_refine_ls_matrix_type     full
_refine_ls_R_factor_all     0.0662
_refine_ls_R_factor_gt     0.0438
_refine_ls_wR_factor_gt     0.1144
_refine_ls_wR_factor_ref     0.1269
_refine_ls_goodness_of_fit_ref     1.012
_refine_ls_restrained_S_all     1.014
_refine_ls_number_reflns     5177
_refine_ls_number_parameters     298
_refine_ls_number_restraints     9
_refine_ls_number_constraints     ?
_refine_ls_hydrogen_treatment     constr
_refine_ls_weighting_scheme     calc
_refine_ls_weighting_details
              'W=1/[\S^2^(FO^2^)+(0.0647P)^2^+1.1593P] WHERE P=(FO^2^+2FC^2^)/3'
_atom_sites_solution_hydrogens     mixed
_atom_sites_solution_primary     ?
_atom_sites_solution_secondary     ?
_refine_ls_shift/su_max     0.000
_refine_ls_shift/su_mean     0.000
_refine_diff_density_max     0.471
_refine_diff_density_min     -0.473
_refine_ls_extinction_method     none
_refine_ls_abs_structure_details     ?
_refine_ls_abs_structure_Flack     .
loop_
    _atom_type_symbol
    _atom_type_description
    _atom_type_scat_dispersion_real
    _atom_type_scat_dispersion_imag
    _atom_type_scat_source
    C C 0.0033 0.0016 ' International Tables Vol C Tables 4.2.6.8 and 6.1.1.4'
    H H 0.0000 0.0000 ' International Tables Vol C Tables 4.2.6.8 and 6.1.1.4'
    Cl Cl 0.1484 0.1585 ' International Tables Vol C Tables 4.2.6.8 and 6.1.1.4'
    N N 0.0061 0.0033 ' International Tables Vol C Tables 4.2.6.8 and 6.1.1.4'
    Ni Ni 0.3393 1.1124 ' International Tables Vol C Tables 4.2.6.8 and 6.1.1.4'
    O O 0.0106 0.0060 ' International Tables Vol C Tables 4.2.6.8 and 6.1.1.4'
_computing_data_collection     'APEX2 (Bruker, 2006)'
_computing_cell_refinement     'SAINT (Bruker, 2006)'
_computing_data_reduction     'SAINT (Bruker, 2006)'
_computing_structure_solution     'SHELXS97 (Sheldrick, 2008)'
_computing_structure_refinement     'SHELXL97 (Sheldrick, 2008)'
_computing_molecular_graphics     'ATOMS (Dowty, 1995)'
_computing_publication_material
                                   'WinGX publication routines (Farrugia, 2012)'
loop_
    _atom_site_type_symbol
    _atom_site_label
    _atom_site_fract_x
    _atom_site_fract_y
    _atom_site_fract_z
    _atom_site_U_iso_or_equiv
    _atom_site_thermal_displace_type
    _atom_site_calc_flag
    _atom_site_refinement_flags
    _atom_site_occupancy
    _atom_site_disorder_assembly
    _atom_site_disorder_group
    Ni Ni1 0.26205(4) 0.01955(2) 0.25456(2) 0.04160(10)
                                                      Uani d . 1.000 . .
    Cl Cl1 0.04397(10) -0.00729(4) 0.33507(6) 0.0607(3) Uani d . 1.000 . .
    N N1 0.4089(3) -0.04491(11) 0.33240(17) 0.0468(7) Uani d . 1.000 . .
    N N2 0.4655(3) 0.07571(11) 0.31172(16) 0.0446(7) Uani d . 1.000 . .
    N N3 0.2831(3) -0.01045(10) 0.10432(18) 0.0448(7) Uani d . 1.000 . .
    N N4 0.1319(3) 0.08621(11) 0.17169(18) 0.0470(7) Uani d . 1.000 . .
    C C1 0.3683(4) -0.10552(14) 0.3398(3) 0.0574(10) Uani d . 1.000 . .
    C C2 0.4723(4) -0.14864(15) 0.3945(3) 0.0626(11) Uani d . 1.000 . .
    C C3 0.6237(4) -0.12862(16) 0.4447(3) 0.0660(11) Uani d . 1.000 . .
    C C4 0.6663(4) -0.06611(15) 0.4387(2) 0.0573(10) Uani d . 1.000 . .
    C C5 0.5564(3) -0.02455(13) 0.3819(2) 0.0430(8) Uani d . 1.000 . .
    C C6 0.5881(3) 0.04365(13) 0.37109(19) 0.0422(8) Uani d . 1.000 . .
    C C7 0.7311(4) 0.07368(16) 0.4171(2) 0.0547(10) Uani d . 1.000 . .
    C C8 0.7489(4) 0.13756(17) 0.4001(3) 0.0663(11) Uani d . 1.000 . .
    C C9 0.6260(4) 0.16938(16) 0.3385(3) 0.0664(11) Uani d . 1.000 . .
    C C10 0.4856(4) 0.13736(14) 0.2963(2) 0.0559(10) Uani d . 1.000 . .
    C C11 0.3647(4) -0.06032(14) 0.0758(2) 0.0531(10) Uani d . 1.000 . .
    C C12 0.3716(4) -0.07369(17) -0.0257(3) 0.0623(11) Uani d . 1.000 . .
    C C13 0.2912(4) -0.03406(19) -0.1010(3) 0.0668(13) Uani d . 1.000 . .
    C C14 0.2078(4) 0.01749(16) -0.0732(2) 0.0591(10) Uani d . 1.000 . .
    C C15 0.2067(3) 0.02868(13) 0.0305(2) 0.0455(8) Uani d . 1.000 . .
    C C16 0.1201(3) 0.08294(13) 0.0683(2) 0.0452(8) Uani d . 1.000 . .
    C C17 0.0298(4) 0.12715(15) 0.0049(2) 0.0578(10) Uani d . 1.000 . .
    C C18 -0.0500(4) 0.17463(15) 0.0485(3) 0.0649(11) Uani d . 1.000 . .
    C C19 -0.0382(4) 0.17781(15) 0.1538(3) 0.0641(11) Uani d . 1.000 . .
    C C20 0.0545(4) 0.13259(14) 0.2133(3) 0.0570(10) Uani d . 1.000 . .
    O O1 -0.1473(7) 0.2935(3) 0.5504(4) 0.181(3) Uani d . 1.000 . .
    O O2 -0.0983(7) 0.2268(2) 0.6708(5) 0.165(3) Uani d . 1.000 . .
    O O3 0.0639(6) 0.2366(3) 0.5677(5) 0.186(3) Uani d . 1.000 . .
    N N5 -0.0656(6) 0.2527(2) 0.5946(4) 0.1009(19) Uani d . 1.000 . .
    O O1W -0.2649(5) 0.2447(3) -0.1506(3) 0.167(2) Uani d D 1.000 . .
    O O2W 0.1269(6) 0.1387(2) -0.2468(3) 0.157(2) Uani d D 1.000 . .
    O O3W 0.5892(5) -0.1931(2) 0.1556(4) 0.162(2) Uani d D 1.000 . .
    H H1 0.26540 -0.11900 0.30650 0.0690 Uiso c RU 1.000 . .
    H H2 0.44110 -0.19070 0.39770 0.0750 Uiso c RU 1.000 . .
    H H3 0.69660 -0.15700 0.48230 0.0790 Uiso c RU 1.000 . .
    H H4 0.76800 -0.05180 0.47240 0.0690 Uiso c RU 1.000 . .
    H H7 0.81390 0.05130 0.45880 0.0660 Uiso c RU 1.000 . .
    H H8 0.84400 0.15860 0.43040 0.0790 Uiso c RU 1.000 . .
    H H9 0.63700 0.21210 0.32520 0.0800 Uiso c RU 1.000 . .
    H H10 0.40120 0.15950 0.25540 0.0670 Uiso c RU 1.000 . .
    H H11 0.41890 -0.08690 0.12680 0.0640 Uiso c RU 1.000 . .
    H H12 0.42910 -0.10870 -0.04320 0.0750 Uiso c RU 1.000 . .
    H H13 0.29350 -0.04220 -0.17030 0.0800 Uiso c RU 1.000 . .
    H H14 0.15300 0.04450 -0.12340 0.0710 Uiso c RU 1.000 . .
    H H17 0.02300 0.12480 -0.06640 0.0690 Uiso c RU 1.000 . .
    H H18 -0.11170 0.20440 0.00660 0.0780 Uiso c RU 1.000 . .
    H H19 -0.09130 0.20960 0.18430 0.0770 Uiso c RU 1.000 . .
    H H20 0.06340 0.13450 0.28480 0.0680 Uiso c RU 1.000 . .
    H H1W -0.35430 0.25310 -0.13630 0.2350 Uiso d RDU 1.000 . .
    H H2W -0.25270 0.23560 -0.21040 0.2350 Uiso d RDU 1.000 . .
    H H3W 0.06220 0.16910 -0.26290 0.2350 Uiso d RDU 1.000 . .
    H H4W 0.10210 0.10720 -0.28370 0.2350 Uiso d RDU 1.000 . .
    H H5W 0.66590 -0.16810 0.18080 0.2350 Uiso d RDU 1.000 . .
    H H6W 0.58870 -0.19980 0.09320 0.2350 Uiso d RDU 1.000 . .
loop_
    _atom_site_aniso_label
    _atom_site_aniso_U_11
    _atom_site_aniso_U_22
    _atom_site_aniso_U_33
    _atom_site_aniso_U_12
    _atom_site_aniso_U_13
    _atom_site_aniso_U_23
    Ni1 0.0427(2) 0.0381(2) 0.0418(2) 0.00380(10)
                                                0.00040(10)
                                                          0.00210(10)
    Cl1 0.0508(4) 0.0743(5) 0.0580(4) 0.0074(3) 0.0119(3) 0.0144(4)
    N1 0.0505(13) 0.0427(12) 0.0468(12) 0.0062(10) 0.0067(10) 0.0002(10)
    N2 0.0460(12) 0.0459(12) 0.0410(11) -0.0002(10) 0.0044(9) 0.0014(9)
    N3 0.0418(12) 0.0455(13) 0.0458(12) -0.0053(9) 0.0034(9) -0.0034(10)
    N4 0.0462(13) 0.0441(12) 0.0485(13) 0.0001(10) 0.0019(10) 0.0024(10)
    C1 0.0612(19) 0.0449(16) 0.0656(19) 0.0035(13) 0.0096(15) 0.0001(14)
    C2 0.076(2) 0.0447(16) 0.070(2) 0.0145(15) 0.0208(17) 0.0037(15)
    C3 0.077(2) 0.059(2) 0.0617(19) 0.0286(17) 0.0113(17) 0.0113(15)
    C4 0.0539(17) 0.0634(19) 0.0536(17) 0.0163(14) 0.0061(13) -0.0010(14)
    C5 0.0443(14) 0.0495(15) 0.0363(12) 0.0094(11) 0.0099(11) -0.0016(11)
    C6 0.0406(13) 0.0539(15) 0.0327(12) 0.0038(11) 0.0083(10) -0.0033(11)
    C7 0.0436(15) 0.068(2) 0.0514(16) 0.0049(14) 0.0052(12) -0.0070(14)
    C8 0.0527(18) 0.073(2) 0.072(2) -0.0155(16) 0.0070(16) -0.0124(17)
    C9 0.072(2) 0.0550(19) 0.072(2) -0.0128(16) 0.0115(17) 0.0027(16)
    C10 0.0607(18) 0.0476(16) 0.0570(17) -0.0035(13) 0.0030(14) 0.0079(13)
    C11 0.0480(16) 0.0535(17) 0.0575(17) -0.0036(13) 0.0078(13) -0.0086(14)
    C12 0.0540(18) 0.069(2) 0.067(2) -0.0095(15) 0.0193(15) -0.0218(17)
    C13 0.063(2) 0.092(3) 0.0486(17) -0.0199(19) 0.0191(15) -0.0150(17)
    C14 0.0549(18) 0.077(2) 0.0447(16) -0.0145(15) 0.0068(13) 0.0020(15)
    C15 0.0365(13) 0.0523(16) 0.0466(14) -0.0130(11) 0.0042(11) 0.0011(12)
    C16 0.0377(13) 0.0459(14) 0.0499(15) -0.0113(11) 0.0011(11) 0.0054(12)
    C17 0.0538(17) 0.0575(18) 0.0575(18) -0.0092(15) -0.0042(14) 0.0145(15)
    C18 0.0596(19) 0.0498(18) 0.079(2) -0.0016(15) -0.0061(16) 0.0185(16)
    C19 0.0599(19) 0.0436(17) 0.086(2) 0.0032(14) 0.0045(17) 0.0029(16)
    C20 0.0610(18) 0.0479(16) 0.0606(18) 0.0047(14) 0.0061(14) -0.0020(14)
    O1 0.171(5) 0.191(5) 0.180(5) 0.090(4) 0.028(4) 0.022(4)
    O2 0.230(6) 0.105(3) 0.178(5) -0.065(3) 0.087(4) -0.028(3)
    O3 0.123(3) 0.203(5) 0.252(6) 0.055(4) 0.089(4) 0.031(4)
    N5 0.120(4) 0.076(3) 0.105(3) -0.009(3) 0.014(3) -0.019(2)
    O1W 0.158(4) 0.194(4) 0.132(3) -0.037(4) -0.025(3) 0.056(3)
    O2W 0.233(5) 0.123(3) 0.113(3) -0.002(3) 0.028(3) 0.009(2)
    O3W 0.147(4) 0.169(4) 0.174(4) 0.038(3) 0.039(3) 0.020(3)
_geom_special_details
;
Bond distances, angles <i>etc</i>. have been calculated using the rounded
fractional coordinates. All su's are estimated from the variances of the
(full) variance-covariance matrix. The cell e.s.d.'s are taken into account in
the estimation of distances, angles and torsion angles
;
loop_
    _geom_bond_atom_site_label_1
    _geom_bond_atom_site_label_2
    _geom_bond_site_symmetry_1
    _geom_bond_site_symmetry_2
    _geom_bond_distance
    _geom_bond_publ_flag
    Ni1 Cl1 . . 2.3035(9) yes
    Ni1 N1 . . 1.989(2) yes
    Ni1 N2 . . 2.088(2) yes
    Ni1 N3 . . 2.107(2) yes
    Ni1 N4 . . 1.983(2) yes
    O1 N5 . . 1.185(8) n
    O2 N5 . . 1.211(8) n
    O3 N5 . . 1.227(7) n
    O1W H2W . . 0.8300 no
    O1W H1W . . 0.8100 no
    O2W H4W . . 0.8300 no
    O2W H3W . . 0.8400 no
    O3W H5W . . 0.8500 no
    O3W H6W . . 0.8300 no
    N1 C5 . . 1.348(4) no
    N1 C1 . . 1.335(4) no
    N2 C6 . . 1.350(3) no
    N2 C10 . . 1.337(4) no
    N3 C11 . . 1.339(4) no
    N3 C15 . . 1.348(3) no
    N4 C20 . . 1.337(4) no
    N4 C16 . . 1.346(3) no
    C1 C2 . . 1.370(5) no
    C2 C3 . . 1.375(5) no
    C3 C4 . . 1.376(5) no
    C4 C5 . . 1.387(4) no
    C5 C6 . . 1.480(4) no
    C6 C7 . . 1.384(4) no
    C7 C8 . . 1.384(5) no
    C8 C9 . . 1.363(5) no
    C9 C10 . . 1.374(5) no
    C11 C12 . . 1.373(5) no
    C12 C13 . . 1.378(5) no
    C13 C14 . . 1.372(5) no
    C14 C15 . . 1.384(4) no
    C15 C16 . . 1.482(4) no
    C16 C17 . . 1.384(4) no
    C17 C18 . . 1.378(5) no
    C18 C19 . . 1.371(5) no
    C19 C20 . . 1.382(5) no
    C1 H1 . . 0.9300 no
    C2 H2 . . 0.9300 no
    C3 H3 . . 0.9300 no
    C4 H4 . . 0.9300 no
    C7 H7 . . 0.9300 no
    C8 H8 . . 0.9300 no
    C9 H9 . . 0.9300 no
    C10 H10 . . 0.9300 no
    C11 H11 . . 0.9300 no
    C12 H12 . . 0.9300 no
    C13 H13 . . 0.9300 no
    C14 H14 . . 0.9300 no
    C17 H17 . . 0.9300 no
    C18 H18 . . 0.9300 no
    C19 H19 . . 0.9300 no
    C20 H20 . . 0.9300 no
loop_
    _geom_angle_atom_site_label_1
    _geom_angle_atom_site_label_2
    _geom_angle_atom_site_label_3
    _geom_angle_site_symmetry_1
    _geom_angle_site_symmetry_2
    _geom_angle_site_symmetry_3
    _geom_angle
    _geom_angle_publ_flag
    Cl1 Ni1 N1 . . . 92.75(7) no
    Cl1 Ni1 N2 . . . 128.03(6) no
    Cl1 Ni1 N3 . . . 123.28(7) no
    Cl1 Ni1 N4 . . . 92.10(8) no
    N1 Ni1 N2 . . . 79.96(9) no
    N1 Ni1 N3 . . . 97.75(9) no
    N1 Ni1 N4 . . . 175.13(10) no
    N2 Ni1 N3 . . . 108.69(9) no
    N2 Ni1 N4 . . . 96.75(10) no
    N3 Ni1 N4 . . . 79.84(9) no
    H1W O1W H2W . . . 122.00 no
    H3W O2W H4W . . . 113.00 no
    H5W O3W H6W . . . 112.00 no
    Ni1 N1 C5 . . . 116.62(18) no
    Ni1 N1 C1 . . . 124.1(2) no
    C1 N1 C5 . . . 119.3(3) no
    Ni1 N2 C6 . . . 113.39(18) no
    Ni1 N2 C10 . . . 128.0(2) no
    C6 N2 C10 . . . 118.7(2) no
    C11 N3 C15 . . . 118.7(2) no
    Ni1 N3 C11 . . . 128.63(18) no
    Ni1 N3 C15 . . . 112.66(17) no
    Ni1 N4 C16 . . . 117.18(19) no
    Ni1 N4 C20 . . . 123.4(2) no
    C16 N4 C20 . . . 119.4(3) no
    O2 N5 O3 . . . 115.9(5) no
    O1 N5 O2 . . . 123.3(6) no
    O1 N5 O3 . . . 120.7(6) no
    N1 C1 C2 . . . 122.6(3) no
    C1 C2 C3 . . . 118.8(3) no
    C2 C3 C4 . . . 119.3(3) no
    C3 C4 C5 . . . 119.5(3) no
    C4 C5 C6 . . . 124.2(2) no
    N1 C5 C6 . . . 115.2(2) no
    N1 C5 C4 . . . 120.6(3) no
    C5 C6 C7 . . . 123.9(2) no
    N2 C6 C5 . . . 114.8(2) no
    N2 C6 C7 . . . 121.2(3) no
    C6 C7 C8 . . . 119.0(3) no
    C7 C8 C9 . . . 119.5(3) no
    C8 C9 C10 . . . 119.0(3) no
    N2 C10 C9 . . . 122.6(3) no
    N3 C11 C12 . . . 122.6(3) no
    C11 C12 C13 . . . 118.5(3) no
    C12 C13 C14 . . . 119.7(3) no
    C13 C14 C15 . . . 119.0(3) no
    C14 C15 C16 . . . 123.1(3) no
    N3 C15 C16 . . . 115.4(2) no
    N3 C15 C14 . . . 121.5(3) no
    N4 C16 C15 . . . 114.9(2) no
    N4 C16 C17 . . . 120.8(2) no
    C15 C16 C17 . . . 124.3(2) no
    C16 C17 C18 . . . 119.3(3) no
    C17 C18 C19 . . . 119.8(3) no
    C18 C19 C20 . . . 118.3(3) no
    N4 C20 C19 . . . 122.3(3) no
    N1 C1 H1 . . . 119.00 no
    C2 C1 H1 . . . 119.00 no
    C1 C2 H2 . . . 121.00 no
    C3 C2 H2 . . . 121.00 no
    C4 C3 H3 . . . 120.00 no
    C2 C3 H3 . . . 120.00 no
    C3 C4 H4 . . . 120.00 no
    C5 C4 H4 . . . 120.00 no
    C8 C7 H7 . . . 120.00 no
    C6 C7 H7 . . . 121.00 no
    C7 C8 H8 . . . 120.00 no
    C9 C8 H8 . . . 120.00 no
    C8 C9 H9 . . . 120.00 no
    C10 C9 H9 . . . 120.00 no
    C9 C10 H10 . . . 119.00 no
    N2 C10 H10 . . . 119.00 no
    N3 C11 H11 . . . 119.00 no
    C12 C11 H11 . . . 119.00 no
    C11 C12 H12 . . . 121.00 no
    C13 C12 H12 . . . 121.00 no
    C14 C13 H13 . . . 120.00 no
    C12 C13 H13 . . . 120.00 no
    C13 C14 H14 . . . 120.00 no
    C15 C14 H14 . . . 121.00 no
    C16 C17 H17 . . . 120.00 no
    C18 C17 H17 . . . 120.00 no
    C19 C18 H18 . . . 120.00 no
    C17 C18 H18 . . . 120.00 no
    C18 C19 H19 . . . 121.00 no
    C20 C19 H19 . . . 121.00 no
    C19 C20 H20 . . . 119.00 no
    N4 C20 H20 . . . 119.00 no
loop_
    _geom_torsion_atom_site_label_1
    _geom_torsion_atom_site_label_2
    _geom_torsion_atom_site_label_3
    _geom_torsion_atom_site_label_4
    _geom_torsion_site_symmetry_1
    _geom_torsion_site_symmetry_2
    _geom_torsion_site_symmetry_3
    _geom_torsion_site_symmetry_4
    _geom_torsion
    _geom_torsion_publ_flag
    Cl1 Ni1 N1 C1 . . . . 50.9(3) no
    Cl1 Ni1 N1 C5 . . . . -127.61(19) no
    N2 Ni1 N1 C1 . . . . 179.0(3) no
    N2 Ni1 N1 C5 . . . . 0.54(19) no
    N3 Ni1 N1 C1 . . . . -73.3(3) no
    N3 Ni1 N1 C5 . . . . 108.3(2) no
    Cl1 Ni1 N2 C6 . . . . 84.54(19) no
    Cl1 Ni1 N2 C10 . . . . -95.4(2) no
    N1 Ni1 N2 C6 . . . . -1.07(18) no
    N1 Ni1 N2 C10 . . . . 179.0(2) no
    N3 Ni1 N2 C6 . . . . -95.92(18) no
    N3 Ni1 N2 C10 . . . . 84.2(2) no
    N4 Ni1 N2 C6 . . . . -177.45(18) no
    N4 Ni1 N2 C10 . . . . 2.7(2) no
    Cl1 Ni1 N3 C11 . . . . -95.1(3) no
    Cl1 Ni1 N3 C15 . . . . 87.41(19) no
    N1 Ni1 N3 C11 . . . . 3.4(3) no
    N1 Ni1 N3 C15 . . . . -174.12(19) no
    N2 Ni1 N3 C11 . . . . 85.4(3) no
    N2 Ni1 N3 C15 . . . . -92.2(2) no
    N4 Ni1 N3 C11 . . . . 179.1(3) no
    N4 Ni1 N3 C15 . . . . 1.59(19) no
    Cl1 Ni1 N4 C16 . . . . -124.5(2) no
    Cl1 Ni1 N4 C20 . . . . 54.2(2) no
    N2 Ni1 N4 C16 . . . . 106.8(2) no
    N2 Ni1 N4 C20 . . . . -74.5(2) no
    N3 Ni1 N4 C16 . . . . -1.1(2) no
    N3 Ni1 N4 C20 . . . . 177.6(3) no
    Ni1 N1 C1 C2 . . . . -179.7(3) no
    C5 N1 C1 C2 . . . . -1.3(5) no
    Ni1 N1 C5 C4 . . . . 179.6(2) no
    Ni1 N1 C5 C6 . . . . 0.0(3) no
    C1 N1 C5 C4 . . . . 1.0(4) no
    C1 N1 C5 C6 . . . . -178.5(3) no
    Ni1 N2 C6 C5 . . . . 1.4(3) no
    Ni1 N2 C6 C7 . . . . -178.7(2) no
    C10 N2 C6 C5 . . . . -178.7(2) no
    C10 N2 C6 C7 . . . . 1.2(4) no
    Ni1 N2 C10 C9 . . . . 179.9(2) no
    C6 N2 C10 C9 . . . . 0.0(4) no
    Ni1 N3 C11 C12 . . . . -178.4(2) no
    C15 N3 C11 C12 . . . . -1.0(5) no
    Ni1 N3 C15 C14 . . . . 179.4(2) no
    Ni1 N3 C15 C16 . . . . -1.8(3) no
    C11 N3 C15 C14 . . . . 1.6(4) no
    C11 N3 C15 C16 . . . . -179.6(3) no
    Ni1 N4 C16 C15 . . . . 0.4(3) no
    Ni1 N4 C16 C17 . . . . 179.2(2) no
    C20 N4 C16 C15 . . . . -178.3(3) no
    C20 N4 C16 C17 . . . . 0.4(4) no
    Ni1 N4 C20 C19 . . . . -178.7(2) no
    C16 N4 C20 C19 . . . . 0.0(5) no
    N1 C1 C2 C3 . . . . 0.7(6) no
    C1 C2 C3 C4 . . . . 0.1(5) no
    C2 C3 C4 C5 . . . . -0.3(5) no
    C3 C4 C5 N1 . . . . -0.2(4) no
    C3 C4 C5 C6 . . . . 179.2(3) no
    N1 C5 C6 N2 . . . . -1.0(3) no
    N1 C5 C6 C7 . . . . 179.1(3) no
    C4 C5 C6 N2 . . . . 179.5(3) no
    C4 C5 C6 C7 . . . . -0.4(4) no
    N2 C6 C7 C8 . . . . -1.1(4) no
    C5 C6 C7 C8 . . . . 178.8(3) no
    C6 C7 C8 C9 . . . . -0.2(5) no
    C7 C8 C9 C10 . . . . 1.3(5) no
    C8 C9 C10 N2 . . . . -1.2(5) no
    N3 C11 C12 C13 . . . . 0.0(5) no
    C11 C12 C13 C14 . . . . 0.4(5) no
    C12 C13 C14 C15 . . . . 0.2(5) no
    C13 C14 C15 N3 . . . . -1.2(5) no
    C13 C14 C15 C16 . . . . -179.9(3) no
    N3 C15 C16 N4 . . . . 1.0(3) no
    N3 C15 C16 C17 . . . . -177.7(3) no
    C14 C15 C16 N4 . . . . 179.8(3) no
    C14 C15 C16 C17 . . . . 1.1(4) no
    N4 C16 C17 C18 . . . . -0.6(4) no
    C15 C16 C17 C18 . . . . 178.0(3) no
    C16 C17 C18 C19 . . . . 0.5(5) no
    C17 C18 C19 C20 . . . . -0.1(5) no
    C18 C19 C20 N4 . . . . -0.2(5) no
loop_
    _geom_hbond_atom_site_label_D
    _geom_hbond_atom_site_label_H
    _geom_hbond_atom_site_label_A
    _geom_hbond_site_symmetry_A
    _geom_hbond_distance_DH
    _geom_hbond_distance_HA
    _geom_hbond_distance_DA
    _geom_hbond_angle_DHA
    _geom_hbond_publ_flag
    O1W H1W O3W 3_555 0.81 2.29 2.876(6) 129 yes
    O1W H2W O2 1_554 0.83 2.18 2.934(7) 151 yes
    O2W H3W O2 1_554 0.84 1.90 2.723(7) 166 yes
    O2W H4W Cl1 3_555 0.83 2.47 3.245(4) 155 yes
    O3W H5W O2W 3_655 0.85 1.88 2.699(6) 161 yes
    O3W H6W O1 2_545 0.83 2.03 2.839(7) 165 yes
    C14 H14 O2W . 0.93 2.56 3.424(5) 155 yes
    C18 H18 O1W . 0.93 2.39 3.257(6) 156 yes
_iucr_refine_instructions_details
;
TITL M184 in P2(1)/n
CELL  0.71073   8.2341  21.1920  13.1284   90.000   99.722   90.000
ZERR     4.00   0.0002   0.0005   0.0004    0.000    0.001    0.000
LATT   1
SYMM  1/2 - X, 1/2 + Y, 1/2 - Z
SFAC  C    H    N    O    NI   CL
UNIT  80   88   20   24   4    4
MERG   2
OMIT     6   1   5
OMIT     1   1   5
OMIT     0   4   4
OMIT     2   3   2
OMIT    -1   3   4
OMIT     2   3   3
OMIT    -2   1   5
OMIT     5   5   0
OMIT     0   2   0
OMIT     0   1   1
OMIT     0  10  15
OMIT    -2   9  16
OMIT    -4  11  14
OMIT     1   2   0
OMIT     0   4   1
OMIT    -1   4   2
OMIT     1   6   2
OMIT     1   1   3
EQIV $1 -x+1, -y, -z+1
HTAB C7 Cl1_$1
DFIX  0.850 0.010 O3W H5W
DFIX  0.850 0.010 O3W H6W
DANG  1.400 0.020 H6W H5W
DFIX  0.850 0.010 O1W H1W
DFIX  0.850 0.010 O1W H2W
DANG  1.400 0.020 H2W H1W
DFIX  0.850 0.010 H3W O2W
DFIX  0.850 0.010 H4W O2W
DANG  1.400 0.020 H3W H4W
FMAP   2
PLAN   20
SIZE     0.100   0.130   0.150
ACTA
BOND   $H
CONF
L.S.  10
TEMP    23.00
WGHT    0.064700    1.159300
FVAR       0.11866
NI1   5    0.262047    0.019549    0.254556    11.00000    0.04268    0.03808 =
         0.04178    0.00211    0.00037    0.00378
N2    3    0.465501    0.075715    0.311720    11.00000    0.04599    0.04587 =
         0.04103    0.00141    0.00438   -0.00021
CL1   6    0.043967   -0.007286    0.335069    11.00000    0.05080    0.07431 =
         0.05798    0.01435    0.01188    0.00741
N4    3    0.131929    0.086212    0.171686    11.00000    0.04617    0.04409 =
         0.04853    0.00243    0.00187    0.00006
N1    3    0.408929   -0.044915    0.332403    11.00000    0.05051    0.04266 =
         0.04677    0.00016    0.00674    0.00623
C5    1    0.556419   -0.024554    0.381919    11.00000    0.04426    0.04953 =
         0.03627   -0.00155    0.00992    0.00937
C6    1    0.588135    0.043652    0.371093    11.00000    0.04064    0.05390 =
         0.03266   -0.00334    0.00831    0.00376
C16   1    0.120083    0.082941    0.068301    11.00000    0.03765    0.04587 =
         0.04987    0.00543    0.00106   -0.01133
N3    3    0.283128   -0.010448    0.104318    11.00000    0.04184    0.04553 =
         0.04580   -0.00343    0.00340   -0.00530
C1    1    0.368272   -0.105517    0.339766    11.00000    0.06124    0.04487 =
         0.06561    0.00010    0.00960    0.00352
AFIX  43
H1    2    0.265420   -0.118993    0.306460    11.00000   -1.20000
AFIX   0
C2    1    0.472346   -0.148641    0.394548    11.00000    0.07626    0.04469 =
         0.06956    0.00370    0.02076    0.01451
AFIX  43
H2    2    0.441129   -0.190673    0.397743    11.00000   -1.20000
AFIX   0
C3    1    0.623730   -0.128618    0.444685    11.00000    0.07678    0.05900 =
         0.06175    0.01131    0.01135    0.02862
AFIX  43
H3    2    0.696564   -0.157004    0.482254    11.00000   -1.20000
AFIX   0
C4    1    0.666269   -0.066108    0.438655    11.00000    0.05389    0.06338 =
         0.05358   -0.00097    0.00614    0.01634
AFIX  43
H4    2    0.768050   -0.051836    0.472424    11.00000   -1.20000
AFIX   0
C10   1    0.485613    0.137364    0.296321    11.00000    0.06072    0.04764 =
         0.05704    0.00792    0.00296   -0.00350
AFIX  43
H10   2    0.401197    0.159468    0.255415    11.00000   -1.20000
AFIX   0
C9    1    0.626025    0.169383    0.338512    11.00000    0.07203    0.05500 =
         0.07172    0.00267    0.01153   -0.01277
AFIX  43
H9    2    0.637013    0.212141    0.325244    11.00000   -1.20000
AFIX   0
C8    1    0.748875    0.137563    0.400057    11.00000    0.05274    0.07291 =
         0.07172   -0.01243    0.00704   -0.01553
AFIX  43
H8    2    0.843954    0.158592    0.430403    11.00000   -1.20000
AFIX   0
C7    1    0.731069    0.073683    0.417068    11.00000    0.04361    0.06822 =
         0.05142   -0.00702    0.00521    0.00488
AFIX  43
H7    2    0.813940    0.051270    0.458781    11.00000   -1.20000
AFIX   0
C20   1    0.054528    0.132591    0.213343    11.00000    0.06102    0.04789 =
         0.06061   -0.00197    0.00607    0.00469
AFIX  43
H20   2    0.063401    0.134492    0.284842    11.00000   -1.20000
AFIX   0
C19   1   -0.038221    0.177806    0.153750    11.00000    0.05987    0.04355 =
         0.08622    0.00295    0.00450    0.00317
AFIX  43
H19   2   -0.091297    0.209581    0.184332    11.00000   -1.20000
AFIX   0
C18   1   -0.049995    0.174631    0.048487    11.00000    0.05956    0.04976 =
         0.07928    0.01852   -0.00610   -0.00156
AFIX  43
H18   2   -0.111659    0.204439    0.006603    11.00000   -1.20000
AFIX   0
C17   1    0.029790    0.127149    0.004889    11.00000    0.05376    0.05753 =
         0.05752    0.01454   -0.00417   -0.00918
AFIX  43
H17   2    0.023017    0.124839   -0.066445    11.00000   -1.20000
AFIX   0
C15   1    0.206654    0.028682    0.030459    11.00000    0.03646    0.05228 =
         0.04659    0.00112    0.00418   -0.01299
C11   1    0.364731   -0.060316    0.075777    11.00000    0.04803    0.05347 =
         0.05749   -0.00863    0.00779   -0.00357
AFIX  43
H11   2    0.418926   -0.086948    0.126767    11.00000   -1.20000
AFIX   0
C12   1    0.371587   -0.073694   -0.025691    11.00000    0.05401    0.06863 =
         0.06706   -0.02175    0.01929   -0.00946
AFIX  43
H12   2    0.429148   -0.108696   -0.043250    11.00000   -1.20000
AFIX   0
C13   1    0.291203   -0.034061   -0.100957    11.00000    0.06267    0.09249 =
         0.04862   -0.01503    0.01911   -0.01987
AFIX  43
H13   2    0.293471   -0.042237   -0.170301    11.00000   -1.20000
AFIX   0
C14   1    0.207841    0.017487   -0.073245    11.00000    0.05490    0.07675 =
         0.04475    0.00201    0.00683   -0.01452
AFIX  43
H14   2    0.152956    0.044501   -0.123390    11.00000   -1.20000
AFIX   0
N5    3   -0.065635    0.252749    0.594557    11.00000    0.12008    0.07648 =
         0.10507   -0.01874    0.01420   -0.00887
O2    4   -0.098288    0.226797    0.670813    11.00000    0.23048    0.10534 =
         0.17786   -0.02837    0.08651   -0.06533
O3    4    0.063893    0.236621    0.567693    11.00000    0.12335    0.20253 =
         0.25177    0.03111    0.08890    0.05534
O1    4   -0.147307    0.293471    0.550434    11.00000    0.17100    0.19081 =
         0.18002    0.02174    0.02785    0.09048
O3W   4    0.589206   -0.193070    0.155638    11.00000    0.14656    0.16941 =
         0.17407    0.02031    0.03860    0.03757
O1W   4   -0.264933    0.244658   -0.150554    11.00000    0.15849    0.19425 =
         0.13161    0.05593   -0.02473   -0.03679
O2W   4    0.126853    0.138659   -0.246807    11.00000    0.23295    0.12328 =
         0.11314    0.00867    0.02829   -0.00210
AFIX   3
H5W   2    0.665858   -0.168061    0.180796    11.00000   -1.50000
H6W   2    0.588670   -0.199767    0.093177    11.00000   -1.50000
H2W   2   -0.252711    0.235562   -0.210448    11.00000   -1.50000
H1W   2   -0.354348    0.253072   -0.136251    11.00000   -1.50000
H3W   2    0.062249    0.169100   -0.262946    11.00000   -1.50000
H4W   2    0.102138    0.107175   -0.283717    11.00000   -1.50000
AFIX   0
HKLF 4  1.0  1.00  0.00  0.00  0.00  1.00  0.00  0.00  0.00  1.00
REM  M184 in P2(1)/n
REM R1 =  0.0438 for    3811 Fo > 4sig(Fo)  and  0.0662 for all    5177 data
REM    298 parameters refined using      9 restraints
END
WGHT      0.0639      1.1824
REM Highest difference peak  0.471,  deepest hole -0.473,  1-sigma level  0.058
Q1    1   0.3426  0.0130  0.2306  11.00000  0.05    0.47
Q2    1   0.2773  0.0251  0.2950  11.00000  0.05    0.39
Q3    1  -0.0124  0.1940 -0.2579  11.00000  0.05    0.37
Q4    1   0.2176  0.0310  0.2172  11.00000  0.05    0.36
Q5    1   0.0035  0.2255  0.6453  11.00000  0.05    0.31
Q6    1  -0.4144  0.2589 -0.0933  11.00000  0.05    0.30
Q7    1   0.6947 -0.1536  0.1992  11.00000  0.05    0.30
Q8    1   0.2121  0.0030  0.2446  11.00000  0.05    0.30
Q9    1   0.0626  0.2325  0.5415  11.00000  0.05    0.28
Q10   1  -0.4060  0.2287 -0.1627  11.00000  0.05    0.25
Q11   1   0.5504 -0.2254  0.0534  11.00000  0.05    0.24
Q12   1   0.3596 -0.0182  0.3035  11.00000  0.05    0.23
Q13   1   0.0940  0.2034 -0.3329  11.00000  0.05    0.23
Q14   1   0.5278 -0.2356  0.0245  11.00000  0.05    0.23
Q15   1   0.2855  0.0053  0.1642  11.00000  0.05    0.22
Q16   1   0.0866 -0.0449  0.2911  11.00000  0.05    0.21
Q17   1   0.0607  0.1750 -0.3153  11.00000  0.05    0.21
Q18   1   0.1575 -0.0030  0.3004  11.00000  0.05    0.20
Q19   1   0.1571  0.0552  0.0450  11.00000  0.05    0.19
Q20   1   0.0481 -0.0167  0.2536  11.00000  0.05    0.19
;
