# Supplementary material for: Bis(2,2′-bipyridyl-κ2 N,N′)chloridonickel(II) nitrate trihydrate
Source: Acta Crystallogr Sect E Struct Rep Online. 2014 Apr 26;70(Pt 5):m190–1. doi: 10.1107/S1600536814009064 (PMC4011205; doi:10.1107/S1600536814009064)
Supplement: Supplementary file 2 [file e-70-0m190-Isup2.hkl]

#
# h,k,l, Fc-squared, Fo-squared, sigma(Fo-squared), status flag
#
data_I
_shelx_title ' M184 in P2(1)/n'
_shelx_refln_list_code          4
_shelx_F_calc_maximum      263.52
_exptl_crystal_F_000      1080.00
_reflns_d_resolution_high  0.7694

loop_
 _space_group_symop_operation_xyz
 'x, y, z'
 '-x+1/2, y+1/2, -z+1/2'
 '-x, -y, -z'
 'x-1/2, -y-1/2, z-1/2'

_cell_length_a     8.2341
_cell_length_b    21.1920
_cell_length_c    13.1284
_cell_angle_alpha  90.000
_cell_angle_beta   99.722
_cell_angle_gamma  90.000

_shelx_F_squared_multiplier     1.000

loop_
 _refln_index_h
 _refln_index_k
 _refln_index_l
 _refln_F_squared_calc
 _refln_F_squared_meas
 _refln_F_squared_sigma
 _refln_observed_status
   2   0   0         29.84         21.30         2.73 o
   4   0   0       3089.02       2933.20        58.22 o
   6   0   0       3484.47       3613.08        79.06 o
   8   0   0        368.32        354.38        28.41 o
  10   0   0        270.13        336.63        34.09 o
   1   1   0       1573.94        863.84        83.09 o
   2   1   0        155.38        201.75         4.03 o
   3   1   0       5019.34       5189.75        46.36 o
   4   1   0        167.68        147.12         3.87 o
   5   1   0         37.87         41.79         4.12 o
   6   1   0        151.21        181.70         7.04 o
   7   1   0        166.58        151.87         7.89 o
   8   1   0         17.35          7.30        11.79 o
   9   1   0        377.58        326.95        21.84 o
  10   1   0          6.22          9.80        24.50 o
   2   2   0      17498.01      20333.83       195.14 o
   3   2   0        442.72        334.88         5.27 o
   4   2   0       6063.37       6323.05        59.44 o
   5   2   0          0.57         -2.92         2.92 o
   6   2   0       1511.42       1472.56        31.00 o
   7   2   0         42.53         43.78         5.59 o
   8   2   0        144.07        141.28        11.03 o
   9   2   0          9.70         13.97        13.45 o
  10   2   0         94.77         98.22        18.46 o
   1   3   0         65.81         79.92         4.74 o
   2   3   0      20374.22      19313.03       196.98 o
   3   3   0        154.34        156.49         5.59 o
   4   3   0         58.72         49.47         3.09 o
   5   3   0        115.52        108.73         5.33 o
   6   3   0        646.42        650.09        12.84 o
   7   3   0        576.10        514.28        21.53 o
   8   3   0         49.33         29.45         8.98 o
   9   3   0         93.11        120.03        16.48 o
  10   3   0         10.60         -7.94        14.66 o
   0   4   0      18087.23      20412.13       291.88 o
   1   4   0        462.02        655.23         7.49 o
   2   4   0      12643.10      12162.52       117.37 o
   3   4   0       1699.72       1536.25        19.01 o
   4   4   0       6661.22       6377.92        72.00 o
   5   4   0        728.10        735.71        14.27 o
   6   4   0       2475.56       2544.96        41.60 o
   7   4   0         15.69          8.42         6.62 o
   8   4   0         43.75         44.91         9.56 o
   9   4   0        114.91        121.54        16.37 o
  10   4   0         40.72         12.68        15.86 o
   1   5   0       1675.23       2051.15        21.98 o
   2   5   0        943.29       1121.44        20.79 o
   3   5   0       3150.62       2973.64        32.47 o
   4   5   0        237.24        240.49        11.41 o
   6   5   0        520.43        480.09        12.56 o
   7   5   0        106.73        102.73         9.66 o
   8   5   0        118.47        139.07        11.80 o
   9   5   0        229.45        249.42        19.79 o
  10   5   0          3.50          3.08        24.86 o
   0   6   0       7040.03       7618.23       109.99 o
   1   6   0        949.00       1102.69        12.82 o
   2   6   0        171.87        304.25         8.42 o
   3   6   0       9827.44      10350.43       114.52 o
   4   6   0       9194.51       9583.12       144.23 o
   5   6   0        384.50        384.96        10.27 o
   6   6   0        990.50        973.13        18.31 o
   7   6   0        195.65        182.78        11.66 o
   8   6   0         15.83         13.18         9.14 o
   9   6   0         40.63         25.77        13.64 o
  10   6   0         74.74         71.19        35.86 o
   1   7   0       3802.36       3461.08        39.05 o
   2   7   0        424.70        410.76         8.46 o
   3   7   0        209.31        222.74         8.49 o
   4   7   0        546.38        526.90        11.17 o
   5   7   0         24.94         44.23         5.04 o
   6   7   0        256.01        257.23         9.40 o
   7   7   0          0.39          0.68         8.02 o
   8   7   0         56.80         50.15        10.19 o
   9   7   0        230.43        276.41        20.48 o
  10   7   0         62.96         48.50        16.21 o
   0   8   0       8448.13       7822.30       113.45 o
   1   8   0       2316.53       2533.17        25.75 o
   2   8   0        581.45        619.65        10.38 o
   3   8   0       6713.86       7254.12        87.92 o
   4   8   0       6351.38       6232.68        83.51 o
   5   8   0        713.74        729.03        14.60 o
   6   8   0        599.38        602.43        14.28 o
   7   8   0        432.96        452.31        16.33 o
   8   8   0          5.55          4.80         9.22 o
   9   8   0         15.72         14.39        13.78 o
  10   8   0         57.58         79.36        17.19 o
   1   9   0       5488.07       5406.00        53.14 o
   2   9   0         21.72         15.66         3.54 o
   3   9   0        203.18        143.96         9.26 o
   4   9   0         97.39        116.31         5.74 o
   5   9   0        162.34        156.11        14.90 o
   6   9   0        178.03        147.43         7.74 o
   7   9   0          0.16          3.25         7.67 o
   8   9   0         25.27         24.18         9.99 o
   9   9   0         33.81         18.85        11.27 o
   0  10   0         42.60         45.62         4.50 o
   1  10   0       5165.97       5345.13        56.03 o
   2  10   0        203.51        199.47        12.37 o
   3  10   0       1770.07       1698.15        25.52 o
   4  10   0        297.70        262.15         8.18 o
   5  10   0       1801.40       1729.27        27.38 o
   6  10   0         85.01         76.28         6.76 o
   7  10   0        208.26        210.64        11.80 o
   8  10   0         24.66         26.50        10.13 o
   9  10   0         76.49         81.54        12.38 o
   1  11   0       1144.97       1305.82        15.79 o
   2  11   0        568.96        623.52        16.62 o
   3  11   0        221.67        261.09         9.33 o
   4  11   0          0.87         -0.78         3.61 o
   5  11   0         38.48         40.24         5.39 o
   6  11   0         10.08         -4.01         7.35 o
   7  11   0          2.46          4.37         8.18 o
   8  11   0         29.84         21.20         9.44 o
   9  11   0          7.27         15.97        10.69 o
   0  12   0       1072.25        960.21        22.78 o
   1  12   0       4443.98       4371.85        49.78 o
   2  12   0          5.33          0.52         4.03 o
   3  12   0       3953.95       3895.45        54.03 o
   4  12   0         44.68         63.85         4.69 o
   5  12   0        558.93        567.87        13.77 o
   6  12   0         20.27         14.22         7.56 o
   7  12   0        997.76       1033.81        25.60 o
   8  12   0         23.81          6.12         9.06 o
   9  12   0         40.88         23.28        11.75 o
   1  13   0        581.06        567.58         9.60 o
   2  13   0         79.38         65.72         5.22 o
   3  13   0         60.72         71.78         9.24 o
   4  13   0        680.20        631.61        13.95 o
   5  13   0        447.73        447.99        12.33 o
   6  13   0        616.58        644.71        19.16 o
   7  13   0         10.12         18.51         8.68 o
   8  13   0          2.68         -1.20         9.29 o
   9  13   0          1.48          5.25        11.12 o
   0  14   0        400.77        378.77        26.67 o
   1  14   0       2448.10       2654.24        34.65 o
   2  14   0        208.73        214.96         7.90 o
   3  14   0       2034.37       2141.53        32.52 o
   4  14   0         66.00         43.69         9.77 o
   5  14   0        328.11        335.23        13.14 o
   6  14   0         61.99         62.21         9.10 o
   7  14   0        732.29        719.63        21.95 o
   8  14   0         31.51         24.73        13.94 o
   9  14   0         19.17          3.74        11.32 o
   1  15   0         27.39         33.54         4.45 o
   2  15   0         22.88         27.61         5.60 o
   3  15   0         89.19         85.81         7.59 o
   4  15   0         82.75         64.67         6.46 o
   5  15   0         15.19         23.28         7.58 o
   6  15   0        131.75        128.46        10.42 o
   7  15   0         89.76        119.00        11.35 o
   8  15   0          4.07         23.29        15.99 o
   0  16   0         29.93         38.45         8.18 o
   1  16   0       3436.86       3326.32        42.96 o
   2  16   0        764.70        772.20        18.94 o
   3  16   0          6.04          4.25         5.51 o
   4  16   0         15.43         10.29         6.99 o
   5  16   0        268.46        238.39        17.22 o
   6  16   0         52.38         51.81         9.45 o
   7  16   0        238.59        264.53        14.12 o
   8  16   0          9.02         25.70        10.71 o
   1  17   0        318.57        355.54        10.48 o
   2  17   0        320.90        335.82        12.92 o
   3  17   0        819.42        799.67        19.87 o
   4  17   0        107.56         98.58         9.14 o
   5  17   0        152.77        168.52        11.21 o
   6  17   0         40.28         59.29        11.27 o
   7  17   0        147.85        137.60        12.24 o
   8  17   0          0.66         -5.32        10.10 o
   0  18   0       1265.09       1335.57        35.78 o
   1  18   0        795.08        830.45        16.58 o
   2  18   0        346.08        329.60        11.31 o
   3  18   0        209.17        214.29        11.89 o
   4  18   0        433.29        419.84        26.45 o
   5  18   0        212.56        199.91        12.25 o
   6  18   0         95.25        113.16        11.31 o
   7  18   0        119.39        139.83        13.84 o
   1  19   0          9.40         13.54         5.03 o
   2  19   0        236.88        236.60        11.78 o
   3  19   0         57.48         63.16         8.88 o
   4  19   0         65.97         49.64        10.74 o
   5  19   0         59.53         62.67         9.89 o
   6  19   0         71.26         86.12        11.79 o
   7  19   0         46.26         40.74        11.08 o
   0  20   0       1251.72       1107.45        34.44 o
   1  20   0         68.59         51.70         8.15 o
   2  20   0        411.71        386.07        15.06 o
   3  20   0        755.10        811.38        22.20 o
   4  20   0        344.26        351.77        16.40 o
   5  20   0        134.95        118.70        11.50 o
   6  20   0         51.83         43.28        14.44 o
   7  20   0         78.17         66.78        11.97 o
   1  21   0         12.90         16.82         7.60 o
   2  21   0         27.59         36.33         8.84 o
   3  21   0         66.62         77.76         9.93 o
   4  21   0          2.35         -1.06         8.98 o
   5  21   0         16.37         14.51         9.73 o
   6  21   0          2.63         -4.37         9.98 o
   0  22   0        114.91        102.01        14.81 o
   1  22   0          4.41         15.45         7.93 o
   2  22   0        907.16        963.66        24.20 o
   3  22   0        203.72        195.63        12.67 o
   4  22   0        217.59        243.30        14.09 o
   5  22   0         36.52         17.96        11.94 o
   6  22   0         23.81         30.79        11.02 o
   1  23   0        217.50        249.39        15.98 o
   2  23   0          2.59          7.03         8.61 o
   3  23   0          0.94         13.64         9.47 o
   4  23   0          1.70         -5.14         9.69 o
   5  23   0         31.43         28.98        14.60 o
   0  24   0        128.64        164.28        17.55 o
   1  24   0          0.67          1.94        10.91 o
   2  24   0        453.20        415.30        20.10 o
   3  24   0         38.88         32.31        10.09 o
   4  24   0        295.35        301.40        20.30 o
   5  24   0          5.76         24.42        11.27 o
   1  25   0          2.11         -6.45        11.06 o
   2  25   0          5.41         31.10        12.43 o
   3  25   0         31.01         47.09        22.82 o
   4  25   0          0.43         16.53        12.71 o
   0  26   0        305.67        321.56        23.03 o
   1  26   0          0.52          6.17        10.15 o
   2  26   0        142.29        147.46        15.95 o
   3  26   0          5.14          0.26        26.17 o
   1  27   0          5.79         -4.79        11.79 o
   2  27   0         21.81         12.05        13.55 o
  -9   0   1        722.40        690.30        44.03 o
  -7   0   1        156.06        158.02        11.77 o
  -5   0   1       6474.98       6381.63       109.20 o
  -3   0   1        656.17        550.47        10.13 o
  -1   0   1      31589.74      31630.71       641.53 o
   1   0   1       5819.73       6623.04       108.62 o
   3   0   1       1936.29       1661.98        21.79 o
   5   0   1       4364.97       4198.34        72.97 o
   7   0   1        187.60        191.29        11.69 o
   9   0   1        336.68        394.86        32.67 o
 -10   1   1          2.22        -18.06        30.18 o
  -9   1   1         19.81         22.70        13.75 o
  -8   1   1        534.40        476.19        18.34 o
  -7   1   1         63.72         49.71         6.57 o
  -6   1   1          1.39         -2.92         8.20 o
  -5   1   1         15.14         13.53         3.78 o
  -4   1   1        750.08        819.79        11.20 o
  -3   1   1        100.15         84.25         3.13 o
  -2   1   1       1751.30       1682.66        18.45 o
  -1   1   1       1579.84       1406.54        21.13 o
   1   1   1        675.54        639.69         6.25 o
   2   1   1       4333.08       4720.56        41.94 o
   3   1   1        124.56         70.81         5.17 o
   4   1   1       2819.61       2670.44        25.01 o
   5   1   1         80.36         93.00         4.04 o
   6   1   1        372.02        350.83        10.51 o
   7   1   1         17.02         10.70         6.46 o
   8   1   1        188.17        173.70        16.07 o
   9   1   1          5.02         16.23        13.53 o
  10   1   1        223.80        202.12        20.33 o
 -10   2   1         56.05         61.06        17.75 o
  -9   2   1        573.92        595.48        30.02 o
  -8   2   1          7.10         10.32         8.56 o
  -7   2   1        615.47        611.74        15.47 o
  -6   2   1         12.11         13.22         4.55 o
  -5   2   1       2884.86       2786.53        39.05 o
  -4   2   1       3457.68       3586.89        38.58 o
  -3   2   1       2225.91       2497.11        25.60 o
  -2   2   1       1794.96       2076.18        24.50 o
  -1   2   1      23797.81      27086.50       235.33 o
   1   2   1       2085.42       2839.04        34.88 o
   2   2   1       1048.42       1160.59        12.57 o
   3   2   1        213.39        134.42         3.28 o
   4   2   1        414.43        407.85         7.44 o
   5   2   1       5027.79       5050.93        57.46 o
   6   2   1        249.59        217.05        10.68 o
   7   2   1        115.28         85.41         8.64 o
   8   2   1        149.50        136.95        35.86 o
   9   2   1        301.55        329.66        49.00 o
  10   2   1          0.13          6.13        14.76 o
 -10   3   1          0.75         -0.85        14.97 o
  -9   3   1          9.41          0.83        13.24 o
  -8   3   1       1275.42       1259.48        37.74 o
  -7   3   1        362.43        398.76        19.37 o
  -6   3   1        231.13        241.69         9.89 o
  -5   3   1       3221.52       3293.61        41.19 o
  -4   3   1       3160.36       3199.45        34.68 o
  -3   3   1        155.48        198.42         7.44 o
  -2   3   1      10345.18      11319.78        98.65 o
  -1   3   1        665.63        752.59         7.90 o
   0   3   1         36.98         13.95         1.53 o
   1   3   1       1771.65       2022.65        28.00 o
   2   3   1      11692.49      11502.78       136.70 o
   3   3   1       2025.71       2017.21        21.34 o
   4   3   1       1964.41       2114.26        24.29 o
   5   3   1        128.96        106.80         5.72 o
   6   3   1          2.07         -5.08         5.08 o
   7   3   1         33.40         37.70         7.88 o
   8   3   1        230.06        253.28        17.69 o
   9   3   1         17.37         11.75        13.64 o
  10   3   1        166.55        155.30        19.21 o
 -10   4   1         55.96         34.85        16.18 o
  -9   4   1        233.84        248.17        34.80 o
  -8   4   1          2.92          4.63         8.80 o
  -7   4   1        599.05        625.21        30.19 o
  -6   4   1        617.32        654.52        23.47 o
  -5   4   1       2918.15       2934.64        38.14 o
  -4   4   1       1272.21       1411.87        16.97 o
  -3   4   1       8114.69       8477.63        78.35 o
  -2   4   1      26762.68      27603.37       250.98 o
  -1   4   1         35.08         19.66         2.45 o
   1   4   1      69443.76      69052.42       890.49 o
   2   4   1       3775.44       3658.78        45.26 o
   3   4   1       3282.14       3544.85        37.99 o
   4   4   1        777.74        844.90        12.39 o
   5   4   1       3846.96       3645.12        50.68 o
   6   4   1        197.09        217.16        12.03 o
   7   4   1        250.09        295.82        13.23 o
   8   4   1        399.64        372.79        16.49 o
   9   4   1        144.51        140.63        16.88 o
  10   4   1          9.09         30.77        15.53 o
 -10   5   1          5.07        -14.50        14.50 o
  -9   5   1         20.28          6.83        13.45 o
  -8   5   1        349.75        307.70        15.56 o
  -7   5   1        508.02        527.05        18.85 o
  -6   5   1          1.57         -1.38         2.79 o
  -5   5   1        363.44        385.81         8.73 o
  -4   5   1       4462.39       5102.33        58.03 o
  -3   5   1       1337.56       1281.68        18.00 o
  -2   5   1       3148.51       3343.32        30.17 o
  -1   5   1        306.81        409.61         5.46 o
   0   5   1       1225.03       1005.72        11.47 o
   1   5   1       2779.24       2921.11        39.63 o
   2   5   1       8433.42       8100.31        97.38 o
   3   5   1         53.49         53.09         2.93 o
   4   5   1        913.17        910.19        15.12 o
   5   5   1        298.87        355.24         9.85 o
   6   5   1          1.88          2.76         4.95 o
   7   5   1        196.30        219.97        11.94 o
   8   5   1        369.56        346.00        19.55 o
   9   5   1         85.59         62.82        18.11 o
  10   5   1         90.92        108.81        17.89 o
 -10   6   1         21.29         14.38        17.04 o
  -9   6   1         48.28         62.38        14.84 o
  -8   6   1        190.02        184.74        17.93 o
  -7   6   1         90.72         93.91        10.23 o
  -6   6   1        662.09        706.19        16.79 o
  -5   6   1       2828.40       2699.58        39.10 o
  -4   6   1       3772.30       4175.13        56.91 o
  -3   6   1       3678.36       3812.72        40.97 o
  -2   6   1       5402.04       5757.62        56.47 o
  -1   6   1       1955.49       2551.69        25.74 o
   0   6   1        475.72        336.36         5.77 o
   1   6   1        637.63        515.00         7.71 o
   2   6   1       9380.65      10243.33       122.65 o
   3   6   1       6692.64       7246.22        80.91 o
   4   6   1        100.09        122.46         5.09 o
   5   6   1       3079.26       3011.91        42.75 o
   6   6   1         76.51         66.17         6.12 o
   7   6   1         22.61          9.97         7.11 o
   8   6   1        204.11        199.85        12.98 o
   9   6   1         63.17         89.18        34.44 o
  10   6   1          2.18         31.42        16.69 o
 -10   7   1          1.43         -7.47        14.97 o
  -9   7   1         17.86         21.19        10.47 o
  -8   7   1         76.38        112.34        11.72 o
  -7   7   1         92.42         92.48        10.32 o
  -6   7   1         37.67         53.21         6.43 o
  -5   7   1         65.90         64.65         5.55 o
  -4   7   1       6253.46       6151.65        82.33 o
  -3   7   1       1238.23       1257.43        14.96 o
  -2   7   1       1450.63       1537.60        15.81 o
  -1   7   1         92.60         67.90         2.89 o
   0   7   1       1588.74       1538.74        17.16 o
   1   7   1        271.66        158.14        10.13 o
   2   7   1        117.99        166.62         6.00 o
   3   7   1       1334.57       1425.14        19.61 o
   4   7   1        192.09        165.91         7.27 o
   5   7   1        398.20        406.28        13.71 o
   6   7   1         51.09         63.71         6.05 o
   7   7   1          1.96          8.09         7.06 o
   8   7   1        563.85        585.95        21.44 o
   9   7   1        257.27        232.99        19.45 o
  10   7   1         88.71        101.23        17.92 o
 -10   8   1         25.35         38.14        16.29 o
  -9   8   1        168.11        189.45        18.29 o
  -8   8   1        331.13        355.57        19.20 o
  -7   8   1        164.73        200.89        21.41 o
  -6   8   1       2454.55       2471.13        37.64 o
  -5   8   1       2177.11       2257.91        33.99 o
  -4   8   1       4934.20       4862.55        66.19 o
  -3   8   1        877.59        855.84        12.54 o
  -2   8   1       5038.86       5120.18        50.68 o
  -1   8   1       2856.24       2906.88        29.45 o
   0   8   1       3065.20       3444.40        36.34 o
   1   8   1      10277.04      10726.36       117.77 o
   2   8   1       4796.71       4854.14        64.58 o
   3   8   1         61.23         96.81         6.23 o
   4   8   1        392.40        354.26        10.14 o
   5   8   1       2581.43       2568.60        37.34 o
   6   8   1         42.45         48.06         5.71 o
   7   8   1        165.61        162.94        12.19 o
   8   8   1        105.88        130.09        12.18 o
   9   8   1         28.68         40.26        14.30 o
 -10   9   1          8.73         -5.50        18.11 o
  -9   9   1        107.71         94.23        12.60 o
  -8   9   1        206.62        192.22        14.14 o
  -7   9   1         59.41         69.24        12.47 o
  -6   9   1         40.39         39.14         7.52 o
  -5   9   1        470.50        433.23        12.79 o
  -4   9   1       2950.57       2918.64        41.58 o
  -3   9   1        368.18        455.45         9.92 o
  -2   9   1        325.97        293.08         5.77 o
  -1   9   1        981.55        824.75        10.24 o
   0   9   1          0.22         -2.43         2.43 o
   1   9   1       1645.47       1364.41        21.65 o
   2   9   1       1811.84       1599.19        23.47 o
   3   9   1       1016.41       1043.62        16.75 o
   4   9   1       1186.12       1253.71        20.17 o
   5   9   1          5.13         12.58         4.31 o
   6   9   1        155.24        150.91         7.58 o
   7   9   1        267.90        319.59        18.35 o
   8   9   1        170.29        171.15        15.99 o
   9   9   1         94.51         72.50        15.11 o
  -9  10   1         88.88         85.79        12.89 o
  -8  10   1        302.32        282.50        16.39 o
  -7  10   1          2.84         -6.19        10.15 o
  -6  10   1       2985.19       2961.62        44.28 o
  -5  10   1         49.64         50.41         7.10 o
  -4  10   1       1750.14       1896.14        28.95 o
  -3  10   1        932.39       1038.56        16.17 o
  -2  10   1       7505.23       7345.07        81.49 o
  -1  10   1        524.42        579.29         8.69 o
   0  10   1         14.96         15.97         2.79 o
   1  10   1       4161.00       4332.86        53.41 o
   2  10   1       5184.98       5393.81        72.15 o
   3  10   1          3.69          3.03         4.67 o
   4  10   1       2658.53       2906.95        41.34 o
   5  10   1        383.99        304.29        14.02 o
   6  10   1         18.31         19.00         6.81 o
   7  10   1        142.07        112.16        17.00 o
   8  10   1         85.42         82.88         9.99 o
   9  10   1         29.85         27.93        13.23 o
  -9  11   1         52.81         50.16        12.11 o
  -8  11   1        119.71        134.57        19.34 o
  -7  11   1          1.33          1.75         8.25 o
  -6  11   1        290.35        295.51        16.09 o
  -5  11   1        204.71        259.31        15.08 o
  -4  11   1          0.10         -2.48         4.94 o
  -3  11   1          0.99         -3.95         3.95 o
  -2  11   1        314.46        273.61         6.78 o
  -1  11   1        101.29        110.37         4.07 o
   0  11   1       1317.81       1491.48        22.50 o
   1  11   1        328.78        365.62         7.12 o
   2  11   1        151.84        143.14         5.66 o
   3  11   1        397.76        402.39         9.84 o
   4  11   1        343.06        347.78        13.87 o
   5  11   1        503.22        511.25        14.21 o
   6  11   1          9.42         -5.21         6.52 o
   7  11   1        269.51        276.03        13.01 o
   8  11   1          0.43          0.76         8.69 o
   9  11   1         38.90         47.20        14.56 o
  -9  12   1         38.19         45.61        12.60 o
  -8  12   1        529.37        549.68        22.34 o
  -7  12   1         62.57         64.61         9.73 o
  -6  12   1       1946.17       1894.96        36.01 o
  -5  12   1        195.29        171.27        11.73 o
  -4  12   1        966.34        942.75        17.58 o
  -3  12   1         50.07         40.99         5.04 o
  -2  12   1       2886.38       2904.82        34.14 o
  -1  12   1         41.08         46.27         3.90 o
   0  12   1       1999.66       1788.75        25.01 o
   1  12   1       1828.78       1786.25        23.91 o
   2  12   1       5261.34       5310.52        71.71 o
   3  12   1        172.97        159.28         6.53 o
   4  12   1        523.40        494.92        11.55 o
   5  12   1        111.11        109.27         6.44 o
   6  12   1         21.80         10.41         8.51 o
   7  12   1         18.05         28.99         8.63 o
   8  12   1         51.09         65.13        11.38 o
   9  12   1          9.80          0.00        12.24 o
  -9  13   1         32.87         10.56        12.36 o
  -8  13   1         67.78         57.04        11.87 o
  -7  13   1        189.73        167.00        12.07 o
  -6  13   1         67.96         84.20         9.29 o
  -5  13   1        109.59         94.65         7.21 o
  -4  13   1        397.21        412.13        10.23 o
  -3  13   1          1.15          0.57         4.63 o
  -2  13   1         19.13         15.47         3.03 o
  -1  13   1         86.36         81.99         4.83 o
   0  13   1        260.41        283.48         7.74 o
   1  13   1          3.24          3.88         3.29 o
   2  13   1        778.83        754.22        15.55 o
   3  13   1        152.52        129.57         6.25 o
   4  13   1        505.52        440.39        11.21 o
   5  13   1        827.02        798.53        16.45 o
   6  13   1          0.31         -3.47         6.99 o
   7  13   1         99.46        134.07        10.94 o
   8  13   1         39.72         19.87         9.60 o
   9  13   1         20.37         20.03        13.52 o
  -9  14   1         32.47         27.30        12.53 o
  -8  14   1        656.81        638.02        22.37 o
  -7  14   1        320.54        304.75        14.69 o
  -6  14   1        538.24        501.05        17.09 o
  -5  14   1        345.86        354.11        13.89 o
  -4  14   1        257.26        250.58         9.33 o
  -3  14   1        864.39        857.49        20.28 o
  -2  14   1       4484.19       4321.12        49.71 o
  -1  14   1        250.13        275.33         7.91 o
   0  14   1       1864.36       2019.65        29.84 o
   1  14   1         64.99         50.59         5.53 o
   2  14   1       2185.18       2131.46        32.05 o
   3  14   1        684.10        691.69        15.48 o
   4  14   1        253.29        261.23         9.21 o
   5  14   1         85.34         88.76         8.33 o
   6  14   1        292.99        316.73        15.79 o
   7  14   1         88.77        136.13        14.35 o
   8  14   1        113.62        129.11        13.63 o
  -8  15   1         11.27         11.72        10.37 o
  -7  15   1         34.58         36.57         9.82 o
  -6  15   1         70.98        108.16        10.46 o
  -5  15   1        188.53        167.28        10.64 o
  -4  15   1         44.24         57.19         6.99 o
  -3  15   1          1.56         11.07         5.36 o
  -2  15   1        113.27         97.86         8.83 o
  -1  15   1        701.52        707.24        12.98 o
   0  15   1         40.32         25.85         4.68 o
   1  15   1         87.45         80.83         4.58 o
   2  15   1          0.18         -1.73         4.52 o
   3  15   1         42.14         47.07         5.66 o
   4  15   1        386.15        404.28        19.90 o
   5  15   1        283.88        275.74        12.97 o
   6  15   1         75.09         86.01         9.38 o
   7  15   1        126.96        116.72        13.40 o
   8  15   1         21.54         24.00        10.01 o
  -8  16   1        267.80        253.94        15.67 o
  -7  16   1        192.38        211.42        13.62 o
  -6  16   1        418.14        399.42        16.31 o
  -5  16   1         35.02         42.91         8.64 o
  -4  16   1        123.94        142.94        18.66 o
  -3  16   1        380.46        352.80        15.32 o
  -2  16   1       4445.54       4301.21        60.19 o
  -1  16   1        706.69        711.89        14.53 o
   0  16   1       1767.61       1687.81        29.34 o
   1  16   1         21.83         16.55         2.89 o
   2  16   1        191.87        190.43         8.23 o
   3  16   1        125.76        113.41         7.06 o
   4  16   1       1108.34       1102.50        24.18 o
   5  16   1          4.00         -6.88         6.88 o
   6  16   1        212.17        214.35        12.10 o
   7  16   1         41.57         55.09         9.94 o
   8  16   1        207.35        194.22        19.49 o
  -8  17   1          1.89         -1.96        12.40 o
  -7  17   1          1.74          4.05         9.64 o
  -6  17   1         46.86         50.31        10.07 o
  -5  17   1        385.35        398.85        16.18 o
  -4  17   1         84.89         79.39         8.85 o
  -3  17   1         13.01         11.74         6.03 o
  -2  17   1        168.29        180.20         9.80 o
  -1  17   1         38.87         59.14         5.75 o
   0  17   1          7.05         22.41         5.68 o
   1  17   1        274.48        260.37         7.77 o
   2  17   1         92.75        105.89        10.02 o
   3  17   1        173.00        141.05         9.65 o
   4  17   1        149.74        134.20         9.88 o
   5  17   1          5.01         -0.10         7.55 o
   6  17   1        114.95        124.39        16.20 o
   7  17   1         56.76         47.67        10.40 o
   8  17   1          3.50         19.35        15.91 o
  -8  18   1         55.61         46.73        19.64 o
  -7  18   1         42.24         14.92        10.50 o
  -6  18   1        210.79        210.48        13.43 o
  -5  18   1        132.74        152.88        20.50 o
  -4  18   1        422.26        426.70        26.14 o
  -3  18   1        200.63        211.32        11.18 o
  -2  18   1       1123.74       1086.85        23.56 o
  -1  18   1        769.82        774.97        16.23 o
   0  18   1        773.64        752.05        17.13 o
   1  18   1         57.36         74.11         5.85 o
   2  18   1          5.95         10.58         7.13 o
   3  18   1        218.23        252.80        11.88 o
   4  18   1        529.53        526.87        20.50 o
   5  18   1         15.95         35.20        13.33 o
   6  18   1        174.45        177.44        18.86 o
   7  18   1         20.82         19.81        10.56 o
  -7  19   1          1.97         16.12        10.44 o
  -6  19   1        141.47        160.79        12.96 o
  -5  19   1         10.57          4.15         9.09 o
  -4  19   1          2.17          1.45         8.19 o
  -3  19   1         63.59         65.60         9.02 o
  -2  19   1         84.72        100.44         9.08 o
  -1  19   1          0.98         15.27         5.45 o
   0  19   1        147.87        160.55        10.60 o
   1  19   1        399.61        384.61        13.94 o
   2  19   1          5.42         13.53         9.53 o
   3  19   1         44.62         66.49         9.20 o
   4  19   1         18.30         10.20         8.21 o
   5  19   1          1.15         -3.65         8.43 o
   6  19   1        192.91        185.57        12.78 o
   7  19   1         16.52         34.71        15.76 o
  -7  20   1        100.21        113.74        13.23 o
  -6  20   1        195.35        203.83        14.19 o
  -5  20   1        176.25        157.55        12.45 o
  -4  20   1         63.43         42.58         9.67 o
  -3  20   1        515.87        550.75        18.66 o
  -2  20   1        518.69        495.50        16.81 o
  -1  20   1        736.15        736.86        16.26 o
   0  20   1          7.09          7.17         5.34 o
   1  20   1          6.27         -0.83         9.53 o
   2  20   1        433.05        377.30        14.96 o
   3  20   1        609.91        574.09        19.04 o
   4  20   1         96.63        107.03        10.71 o
   5  20   1         26.73          6.99         9.14 o
   6  20   1         26.41         12.56         9.54 o
   7  20   1         31.83         28.86        16.26 o
  -6  21   1         80.96         89.61        12.37 o
  -5  21   1         27.64         44.83        10.52 o
  -4  21   1         21.97         27.13        11.07 o
  -3  21   1         65.84         94.81        10.11 o
  -2  21   1          3.56          6.12         7.76 o
  -1  21   1          1.19          9.11         7.05 o
   0  21   1         43.25         44.89         7.72 o
   1  21   1        136.05        118.34        10.01 o
   2  21   1         34.03         35.10         8.74 o
   3  21   1          3.70          4.78         9.23 o
   4  21   1          2.90         -0.11         8.93 o
   5  21   1         18.72          9.38         9.61 o
   6  21   1         44.32         61.64        11.21 o
  -6  22   1         79.01        102.98        19.68 o
  -5  22   1        286.80        328.08        17.43 o
  -4  22   1         47.21         35.35         9.99 o
  -3  22   1        550.01        546.50        18.88 o
  -2  22   1        110.45        107.98        10.29 o
  -1  22   1        158.52        169.20        13.52 o
   0  22   1        123.52        101.51        10.50 o
   1  22   1        463.73        488.95        17.31 o
   2  22   1        277.70        307.77        14.24 o
   3  22   1        358.32        349.10        19.27 o
   4  22   1         41.66         34.04        13.95 o
   5  22   1         28.29         18.92        10.79 o
   6  22   1          6.29         12.43        15.69 o
  -5  23   1          1.72         13.78        10.63 o
  -4  23   1          1.28         -7.62         9.63 o
  -3  23   1         21.99         18.07         9.28 o
  -2  23   1        171.92        167.24        14.55 o
  -1  23   1          7.56          3.09        10.49 o
   0  23   1         13.59          7.47         8.94 o
   1  23   1          4.26          5.62        10.62 o
   2  23   1         30.24         45.73         9.84 o
   3  23   1          0.24         11.15         9.36 o
   4  23   1         34.38         37.28        10.67 o
   5  23   1          0.01         -5.84        11.28 o
  -5  24   1        155.75        165.23        18.55 o
  -4  24   1          2.37          8.26        10.42 o
  -3  24   1        216.93        244.37        17.24 o
  -2  24   1          0.35         -9.48        11.01 o
  -1  24   1        195.41        202.84        15.43 o
   0  24   1          9.78         -9.00         9.00 o
   1  24   1        344.69        323.27        15.47 o
   2  24   1          3.77         12.11        11.59 o
   3  24   1        368.87        342.94        25.91 o
   4  24   1          3.95          2.91        10.10 o
   5  24   1          7.68         11.10        10.87 o
  -4  25   1         34.91         35.71        13.60 o
  -3  25   1         59.86         76.52        15.69 o
  -2  25   1         19.31          9.54        11.89 o
  -1  25   1          0.75         -9.97        17.41 o
   0  25   1          0.26         -7.03         9.47 o
   1  25   1          1.09         13.81         9.78 o
   2  25   1         41.97         61.73        13.25 o
   3  25   1          2.76         -5.26        12.30 o
   4  25   1         15.75         21.78        10.90 o
  -3  26   1        170.82        233.73        18.18 o
  -2  26   1          1.96        -12.25        12.25 o
  -1  26   1        193.80        168.70        16.03 o
   0  26   1          1.52         -5.03        10.10 o
   1  26   1        111.69         89.31        14.05 o
   2  26   1          1.44          0.74        14.89 o
   3  26   1        258.37        321.23        24.89 o
  -2  27   1         11.13         24.47        13.61 o
  -1  27   1          9.23         18.15        13.14 o
   0  27   1         12.65         24.29        13.19 o
   1  27   1          0.15          6.29        12.72 o
 -10   0   2        184.12        215.18        29.83 o
  -8   0   2        414.00        478.52        49.36 o
  -6   0   2        199.74        238.70        13.24 o
  -4   0   2       5708.93       5861.08        96.56 o
  -2   0   2       1634.40       1453.44        23.08 o
   0   0   2       5874.85       5525.22       196.20 o
   2   0   2       3602.18       3853.31        46.65 o
   4   0   2       2892.16       3033.69        38.24 o
   6   0   2       4330.38       4380.25        76.76 o
   8   0   2        142.16        114.34        19.89 o
  10   0   2        114.58        122.86        26.28 o
 -10   1   2         29.87         40.01        16.31 o
  -9   1   2        166.26        129.65        17.32 o
  -8   1   2         20.30         10.58         6.89 o
  -7   1   2       1858.34       1750.77        31.27 o
  -6   1   2         82.36         58.97         6.11 o
  -5   1   2          8.79          6.87         4.22 o
  -4   1   2       1433.31       1412.20        28.79 o
  -3   1   2        655.27        725.76         9.30 o
  -2   1   2      11137.58       9825.77       106.70 o
  -1   1   2        518.02        615.34         7.81 o
   0   1   2       4309.02       4470.60        45.63 o
   1   1   2       2750.71       2492.68        22.41 o
   2   1   2       2029.48       2157.47        19.84 o
   3   1   2        902.84        824.53         9.03 o
   4   1   2        192.25        216.49         6.83 o
   5   1   2       3400.34       3587.35        41.62 o
   6   1   2        221.87        295.52        11.43 o
   7   1   2          3.56          1.46         5.90 o
   8   1   2         22.68         30.20        12.52 o
   9   1   2        325.73        315.51        43.32 o
  10   1   2         10.75         21.72        15.26 o
 -10   2   2        196.07        220.16        21.59 o
  -9   2   2         79.21         87.50        16.33 o
  -8   2   2        349.86        327.81        15.72 o
  -7   2   2         45.56         69.42         7.11 o
  -6   2   2        168.80        165.05         8.08 o
  -5   2   2        335.16        346.54         9.54 o
  -4   2   2       8491.64       8465.25        91.87 o
  -3   2   2        172.41         91.21         3.37 o
  -2   2   2         21.59         27.77         2.56 o
  -1   2   2       8752.77       8923.91        90.86 o
   0   2   2       5531.84       6480.15        65.85 o
   1   2   2        381.15        452.08         7.53 o
   2   2   2         89.12        144.61         3.18 o
   3   2   2        410.11        491.91         7.12 o
   4   2   2       1623.64       1615.67        19.83 o
   5   2   2        718.18        679.69        12.13 o
   6   2   2       3709.11       3735.44        57.86 o
   7   2   2         21.07         14.37         8.07 o
   8   2   2         96.44         70.18        13.24 o
   9   2   2         10.67         13.84        13.53 o
  10   2   2        142.49        144.88        36.57 o
 -10   3   2         79.32         83.04        17.55 o
  -9   3   2         81.49         56.94        15.26 o
  -8   3   2         36.97         34.20        10.24 o
  -7   3   2        413.33        368.75        15.68 o
  -6   3   2         64.84        107.82         7.06 o
  -5   3   2         49.24         73.61         5.19 o
  -4   3   2        167.92        216.29         6.21 o
  -3   3   2       1624.22       1564.14        17.11 o
  -2   3   2        815.44        833.52         9.91 o
  -1   3   2        805.80        850.18        11.78 o
   0   3   2         97.80         66.11         3.83 o
   1   3   2         61.95         44.19         3.02 o
   3   3   2       3615.45       3581.11        36.23 o
   4   3   2       1332.56       1532.47        19.62 o
   5   3   2        297.29        268.43         8.44 o
   6   3   2        556.32        528.30        12.75 o
   7   3   2        362.48        322.53        13.83 o
   8   3   2          3.66          2.65        13.14 o
   9   3   2        285.46        300.26        20.93 o
  10   3   2         82.70        127.28        18.28 o
 -10   4   2         56.57         77.88        23.79 o
  -9   4   2        291.84        306.68        21.44 o
  -8   4   2        798.74        822.57        34.44 o
  -7   4   2        135.36        139.61         8.08 o
  -6   4   2        138.64        146.49         6.94 o
  -5   4   2        316.70        312.70         9.11 o
  -4   4   2       7262.42       7197.97        80.34 o
  -3   4   2       1200.26       1120.82        12.38 o
  -2   4   2        453.99        458.57         6.03 o
   0   4   2       2835.46       3406.76        33.32 o
   1   4   2       5615.70       6138.86        80.58 o
   2   4   2      15136.91      15634.14       172.11 o
   3   4   2        943.00        945.50        12.02 o
   4   4   2        775.39        754.21        11.46 o
   5   4   2        166.14        142.95         6.34 o
   6   4   2       3012.09       3021.79        43.64 o
   7   4   2        349.56        375.11        19.11 o
   8   4   2         92.68         96.45        13.48 o
   9   4   2         31.71         55.39        20.24 o
  10   4   2        206.00        188.09        20.11 o
 -10   5   2         83.23         56.18        16.77 o
  -9   5   2         19.60         27.07        10.61 o
  -8   5   2         85.40         83.71        10.80 o
  -7   5   2        319.96        269.33         8.15 o
  -6   5   2        204.42        151.17         5.87 o
  -5   5   2        188.86        173.45         6.11 o
  -4   5   2        152.00        158.08         4.44 o
  -3   5   2       7128.42       7462.37        69.44 o
  -2   5   2       2724.71       2977.81        28.60 o
  -1   5   2       2429.60       2770.77        26.39 o
   0   5   2       1110.71       1179.07        13.28 o
   1   5   2        876.06        760.44        15.47 o
   2   5   2       4117.47       3608.62        45.11 o
   3   5   2        279.04        423.66         9.31 o
   4   5   2        908.35        935.10        14.29 o
   5   5   2        631.65        616.68        12.68 o
   6   5   2        161.81        149.44         7.99 o
   7   5   2         53.63         63.58         8.21 o
   8   5   2         95.68        105.72        13.82 o
   9   5   2        283.64        260.73        20.30 o
  10   5   2         62.93         84.03        22.37 o
 -10   6   2         14.03         25.62        16.04 o
  -9   6   2        219.88        204.65        14.95 o
  -8   6   2        495.17        492.37        20.55 o
  -7   6   2        355.15        342.17        18.45 o
  -6   6   2        170.59        170.92        12.37 o
  -5   6   2        120.67        102.44         4.73 o
  -4   6   2       3303.54       3240.48        35.59 o
  -3   6   2       2191.47       2414.92        26.80 o
  -2   6   2        199.57        162.21         3.64 o
  -1   6   2       3463.79       4276.69        40.08 o
   0   6   2      10222.00      10984.66       111.61 o
   2   6   2       6373.20       6861.32        90.87 o
   3   6   2       3447.23       3686.23        57.84 o
   4   6   2         10.29         12.79         2.93 o
   5   6   2        625.73        707.43        13.81 o
   6   6   2       1198.20       1155.29        20.48 o
   7   6   2        479.27        466.84        15.38 o
   8   6   2         60.61         30.35         9.14 o
   9   6   2         80.29         61.50        14.82 o
  10   6   2        191.37        222.98        20.81 o
 -10   7   2        118.08        100.74        18.43 o
  -9   7   2         17.17         15.26        18.83 o
  -8   7   2          0.48         -8.96         9.36 o
  -7   7   2         81.19         78.74        12.74 o
  -6   7   2        252.95        252.28         6.54 o
  -5   7   2        201.90        251.91         7.35 o
  -4   7   2       6243.55       6513.11        73.00 o
  -3   7   2       2589.17       2601.26        28.77 o
  -2   7   2         13.40          1.74         2.34 o
  -1   7   2        933.71        764.94         9.39 o
   0   7   2        338.07        320.50         5.56 o
   1   7   2         57.89        103.06         4.50 o
   2   7   2        704.28        811.91        16.49 o
   3   7   2        420.57        451.48        16.65 o
   4   7   2         95.50        105.52         4.40 o
   5   7   2        384.69        424.94        10.38 o
   6   7   2        316.49        327.55        16.21 o
   7   7   2         61.71         74.51         8.49 o
   8   7   2        373.93        341.53        15.95 o
   9   7   2        229.89        246.98        19.18 o
 -10   8   2         43.93         57.46        33.38 o
  -9   8   2         92.57         61.35        12.22 o
  -8   8   2         87.15         85.99        11.61 o
  -7   8   2        297.81        323.85        15.54 o
  -6   8   2          4.78         12.35         6.35 o
  -5   8   2       1274.25       1284.26        17.28 o
  -4   8   2       1181.16       1132.03        17.12 o
  -3   8   2       1966.77       1824.67        21.06 o
  -2   8   2        356.27        376.96         6.46 o
  -1   8   2       1982.50       1902.25        20.09 o
   0   8   2       5772.60       5355.16        55.54 o
   1   8   2       7502.61       7911.71        94.02 o
   2   8   2       3982.05       4370.06        77.47 o
   3   8   2       1820.90       1755.10        35.64 o
   4   8   2         41.20         29.50         4.14 o
   5   8   2        593.25        563.00        13.76 o
   6   8   2        667.73        679.44        15.15 o
   7   8   2        420.41        397.34        14.92 o
   8   8   2         57.65         71.01         9.69 o
   9   8   2        109.18        160.29        26.99 o
 -10   9   2         74.73         72.38        18.11 o
  -9   9   2          6.36         -4.39        10.77 o
  -8   9   2          3.41         22.35        13.64 o
  -7   9   2          0.68          1.93         8.84 o
  -6   9   2        853.07        867.79        18.46 o
  -5   9   2        232.96        239.62         8.97 o
  -4   9   2       1320.67       1282.26        18.82 o
  -3   9   2        766.26        838.81        10.73 o
  -2   9   2       2371.87       2275.46        24.05 o
  -1   9   2       1158.24       1156.78        15.24 o
   0   9   2        267.98        246.07         8.46 o
   1   9   2         88.98         79.66         4.13 o
   2   9   2       1980.56       2052.81        29.20 o
   3   9   2          3.03         -0.53         6.28 o
   4   9   2        350.84        355.10        10.28 o
   5   9   2         50.76         46.69         4.39 o
   6   9   2        409.16        381.89        11.49 o
   7   9   2          2.28          8.55         7.19 o
   8   9   2        278.07        299.60        14.08 o
   9   9   2         84.93         99.20        15.77 o
  -9  10   2         18.87         21.05        11.55 o
  -8  10   2         46.21         58.58        11.34 o
  -7  10   2        712.24        662.04        27.49 o
  -6  10   2        397.53        393.34        18.55 o
  -5  10   2       1004.60        978.14        18.70 o
  -4  10   2       1012.53        953.69        13.51 o
  -3  10   2       2555.67       2788.53        29.17 o
  -2  10   2        560.70        650.30        14.98 o
  -1  10   2         44.92         25.28         2.88 o
   0  10   2       1123.24       1294.90        16.75 o
   1  10   2       3644.84       3767.53        56.69 o
   2  10   2         57.07         45.75         3.52 o
   3  10   2       5519.87       5320.67        94.95 o
   4  10   2         29.48         47.99         7.28 o
   5  10   2        311.26        269.49         8.27 o
   6  10   2        903.66        842.02        20.12 o
   7  10   2        437.82        458.90        16.01 o
   8  10   2          0.96         -3.73        12.30 o
   9  10   2         72.07         83.60        15.06 o
  -9  11   2          5.05         16.11        11.73 o
  -8  11   2        141.26        167.49        29.65 o
  -7  11   2        159.91        148.14        27.55 o
  -6  11   2        722.37        693.06        19.87 o
  -5  11   2        984.01        988.97        19.09 o
  -4  11   2        375.49        374.18        10.82 o
  -3  11   2       1048.39       1102.75        14.28 o
  -2  11   2          2.43          2.43         3.07 o
  -1  11   2          4.81          7.02         3.20 o
   0  11   2        275.27        303.15         6.64 o
   1  11   2          4.65         -0.07         3.94 o
   2  11   2         83.16         72.19         4.44 o
   3  11   2          0.02         -1.97         5.70 o
   4  11   2        159.66        156.87         5.97 o
   5  11   2        236.18        206.90        17.35 o
   6  11   2        643.62        710.25        18.84 o
   7  11   2         90.41        100.82        12.81 o
   8  11   2        107.56        104.55        10.55 o
   9  11   2         12.50         15.11        19.89 o
  -9  12   2         28.84         34.07        12.28 o
  -8  12   2          0.20         -8.82        10.23 o
  -7  12   2        502.47        563.81        19.56 o
  -6  12   2        754.50        826.05        29.25 o
  -5  12   2       1020.07       1044.41        19.87 o
  -4  12   2        240.20        246.54         9.72 o
  -3  12   2       1954.42       1887.23        27.73 o
  -2  12   2         17.67         18.61         3.94 o
  -1  12   2       2406.59       2235.91        27.34 o
   0  12   2        102.45        108.04         4.47 o
   1  12   2       1545.94       1545.09        26.19 o
   2  12   2        197.33        206.56         7.15 o
   3  12   2       3279.16       3141.78        44.32 o
   4  12   2          5.17          8.95         3.64 o
   5  12   2        394.37        404.30        10.43 o
   6  12   2        308.33        310.75        16.71 o
   7  12   2        365.99        321.95        23.78 o
   8  12   2          1.04          4.56         8.58 o
   9  12   2         44.29         22.43        11.85 o
  -9  13   2          2.52         -0.70        11.95 o
  -8  13   2        176.11        118.87        13.77 o
  -7  13   2         59.37         60.41        10.29 o
  -6  13   2        402.41        390.01        19.82 o
  -5  13   2        280.65        269.42        10.20 o
  -4  13   2        327.70        306.08        10.40 o
  -3  13   2         41.05         21.66         3.54 o
  -2  13   2        108.38        105.06         5.40 o
  -1  13   2         24.36         47.69         4.13 o
   0  13   2        549.06        539.27        10.00 o
   1  13   2       1292.65       1153.06        21.19 o
   2  13   2       1808.66       1783.64        27.25 o
   3  13   2        670.20        617.06        15.05 o
   4  13   2        168.75        171.40         7.20 o
   5  13   2        135.34        121.68         6.52 o
   6  13   2        187.10        181.16        10.15 o
   7  13   2        271.58        265.21        12.96 o
   8  13   2        149.98        157.05        12.11 o
   9  13   2          0.31        -18.83        18.83 o
  -9  14   2        131.74        128.68        15.31 o
  -8  14   2        211.22        180.23        15.22 o
  -7  14   2        245.47        246.18        18.25 o
  -6  14   2         18.27         24.42         8.71 o
  -5  14   2        533.32        555.47        22.55 o
  -4  14   2         26.03         22.22         5.13 o
  -3  14   2       2446.34       2451.02        35.62 o
  -2  14   2       1012.50        992.29        16.12 o
  -1  14   2       3467.96       3418.51        47.76 o
   0  14   2          0.13          2.36         3.90 o
   1  14   2        756.19        754.26        16.19 o
   2  14   2        403.26        387.99        10.51 o
   3  14   2        865.57        917.19        16.84 o
   4  14   2        455.89        361.82        11.11 o
   5  14   2        496.03        433.89        14.07 o
   6  14   2          0.37          3.13         6.86 o
   7  14   2        335.89        378.45        15.65 o
   8  14   2         11.92         16.07        12.40 o
  -8  15   2        101.02        101.28        16.13 o
  -7  15   2          0.06         13.77         9.64 o
  -6  15   2        179.07        202.19        18.25 o
  -5  15   2         60.77         46.50         9.42 o
  -4  15   2         70.42         52.86         5.94 o
  -3  15   2         12.74          6.42         6.40 o
  -2  15   2          9.14         13.23         4.96 o
  -1  15   2          3.13         11.72         4.58 o
   0  15   2          0.00          1.23         4.13 o
   1  15   2        902.54        969.50        17.99 o
   2  15   2        976.99        989.59        18.27 o
   3  15   2       1061.97       1085.03        19.42 o
   4  15   2        204.28        206.72         8.41 o
   5  15   2         61.51         65.86        10.15 o
   6  15   2        268.95        300.17        13.80 o
   7  15   2        176.70        162.07        11.56 o
   8  15   2         48.51         21.68        14.84 o
  -8  16   2         48.73         34.58        12.84 o
  -7  16   2        250.46        280.12        15.12 o
  -6  16   2         85.86        109.35        11.38 o
  -5  16   2        789.44        819.39        25.57 o
  -4  16   2          0.77         -6.55         7.04 o
  -3  16   2        751.72        713.33        14.59 o
  -2  16   2       1266.89       1321.04        22.39 o
  -1  16   2       2927.56       2803.87        40.64 o
   0  16   2        391.04        385.70         9.67 o
   1  16   2       1437.89       1502.16        24.99 o
   2  16   2          1.22          8.90         5.19 o
   3  16   2        630.38        562.30        16.56 o
   4  16   2          6.32         16.04         8.00 o
   5  16   2        291.34        252.04        16.61 o
   6  16   2          0.97         -4.98         7.43 o
   7  16   2        208.95        203.48        12.55 o
   8  16   2         65.79         71.98        16.96 o
  -8  17   2          4.54         -6.34        12.06 o
  -7  17   2         14.37          8.34        10.02 o
  -6  17   2         71.20         88.55        10.91 o
  -5  17   2        255.04        299.88        14.07 o
  -4  17   2         43.88         48.54         8.66 o
  -3  17   2         33.80         34.22         4.58 o
  -2  17   2         37.61         51.56         5.98 o
  -1  17   2         45.34         46.86         5.68 o
   0  17   2         17.98         25.04         5.03 o
   1  17   2          4.30          0.03         5.51 o
   2  17   2        730.11        680.03        15.59 o
   3  17   2        451.50        435.39        14.92 o
   4  17   2        181.33        200.08        10.81 o
   5  17   2         10.99         12.73         7.75 o
   6  17   2        165.33        197.27        12.30 o
   7  17   2         56.12         73.85        16.20 o
  -8  18   2          2.66          3.44        11.48 o
  -7  18   2        218.25        229.73        15.00 o
  -6  18   2         61.57         71.79        15.29 o
  -5  18   2        480.89        472.65        17.74 o
  -4  18   2        196.50        179.00        11.39 o
  -3  18   2        204.46        168.75        10.59 o
  -2  18   2        750.93        744.11        15.94 o
  -1  18   2       2043.50       2010.17        31.27 o
   0  18   2        296.03        293.45         9.86 o
   1  18   2         86.04         84.01         7.20 o
   2  18   2          3.21         14.20         7.22 o
   3  18   2        956.68       1057.65        37.31 o
   4  18   2        364.67        377.51        17.34 o
   5  18   2        100.28         95.08         9.61 o
   6  18   2          5.45         -2.62         8.26 o
   7  18   2        109.67        109.81        17.16 o
  -7  19   2         66.99         95.55        12.52 o
  -6  19   2         24.01         35.49        10.52 o
  -5  19   2        291.06        268.94        14.22 o
  -4  19   2          4.94          4.70         8.58 o
  -3  19   2        133.21        162.13        10.84 o
  -2  19   2          4.26         -4.92         4.92 o
  -1  19   2        127.79        125.47         7.72 o
   0  19   2         30.05         32.62         5.42 o
   1  19   2          3.46         12.80         7.42 o
   2  19   2        284.93        280.95        12.56 o
   3  19   2         76.30         78.59         9.19 o
   4  19   2         15.33         19.14         8.34 o
   5  19   2        133.16        152.17        11.27 o
   6  19   2         43.18         18.67         9.27 o
   7  19   2         21.79         14.54        18.17 o
  -7  20   2        161.29        199.93        15.18 o
  -6  20   2        117.00        142.26        13.38 o
  -5  20   2        141.66        176.00        12.92 o
  -4  20   2        375.69        330.50        16.20 o
  -3  20   2        162.67        166.27        11.81 o
  -2  20   2        164.37        187.49        14.66 o
  -1  20   2        215.38        232.84        12.63 o
   0  20   2        146.96        128.80         9.37 o
   1  20   2        226.76        203.46        11.37 o
   2  20   2        415.47        431.24        15.99 o
   3  20   2        372.55        336.02        17.46 o
   4  20   2        238.15        228.95        12.87 o
   5  20   2         25.12         34.02        16.79 o
   6  20   2         44.96         25.70        15.44 o
  -6  21   2          3.30          5.64        10.55 o
  -5  21   2         55.10         70.39        11.00 o
  -4  21   2          3.81         -6.57         8.77 o
  -3  21   2         15.88         17.84         8.73 o
  -2  21   2         13.40          9.09         7.65 o
  -1  21   2         51.30         67.06        10.79 o
   0  21   2         18.22         30.19         7.65 o
   1  21   2          7.48         18.70         8.10 o
   2  21   2         97.83        109.59        10.39 o
   3  21   2         67.07         76.71        10.11 o
   4  21   2         25.73         22.88         9.41 o
   5  21   2         69.37         62.28        11.21 o
   6  21   2          9.42         16.68        15.44 o
  -6  22   2        152.96        165.14        14.37 o
  -5  22   2         26.13         44.56        10.98 o
  -4  22   2        141.51        140.30        16.20 o
  -3  22   2         89.77         64.48         9.86 o
  -2  22   2        303.10        314.63        16.90 o
  -1  22   2         26.36         32.47        11.76 o
   0  22   2         94.88         94.30         9.32 o
   1  22   2        216.94        188.76        14.04 o
   2  22   2        448.53        424.29        16.41 o
   3  22   2         97.18        124.35        11.56 o
   4  22   2        329.75        368.77        16.44 o
   5  22   2          0.68         -3.77         9.43 o
   6  22   2         44.69         48.40        16.90 o
  -5  23   2         85.90         99.92        12.65 o
  -4  23   2          0.61         -2.04         9.56 o
  -3  23   2         16.95         16.86        12.93 o
  -2  23   2         93.01         95.30        13.04 o
  -1  23   2         18.66         14.35        10.31 o
   0  23   2          1.93         -7.85         8.77 o
   1  23   2          7.89          7.53         7.37 o
   2  23   2         61.26         69.64        10.16 o
   3  23   2         46.17         46.32        12.36 o
   4  23   2          1.96          4.40         9.89 o
   5  23   2          0.45          6.02        10.23 o
  -5  24   2          3.97          4.58        11.58 o
  -4  24   2        106.52        112.49        15.02 o
  -3  24   2          3.37         -5.32        11.44 o
  -2  24   2        178.81        176.88        15.28 o
  -1  24   2        205.66        230.11        15.98 o
   0  24   2        253.49        225.38        13.78 o
   1  24   2         21.42         29.45         9.81 o
   2  24   2        254.99        275.03        17.73 o
   3  24   2         64.06         83.35        11.47 o
   4  24   2        188.36        176.30        13.91 o
  -4  25   2          1.58          5.32        17.49 o
  -3  25   2          7.75         -7.24        12.38 o
  -2  25   2         82.76         94.55        13.79 o
  -1  25   2          2.89        -10.40        11.31 o
   0  25   2          0.12         11.13        12.00 o
   1  25   2          0.81        -11.18        11.18 o
   2  25   2          0.70          4.79        12.01 o
   3  25   2         15.17         16.11        10.57 o
   4  25   2          0.09         -1.37        10.58 o
  -3  26   2         16.45          7.62        25.21 o
  -2  26   2         68.16         66.95        21.31 o
  -1  26   2         16.73         12.01        15.81 o
   0  26   2        181.75        228.09        17.19 o
   1  26   2         28.83         46.42        13.55 o
   2  26   2        300.93        306.04        19.33 o
   3  26   2          2.07         -9.74        12.64 o
  -1  27   2          9.01         18.28        13.25 o
   0  27   2          0.16          1.94        12.77 o
   1  27   2          5.55          0.17        13.18 o
  -9   0   3        365.11        347.99        32.67 o
  -7   0   3         36.57         43.58        15.27 o
  -5   0   3       2713.18       2879.61        64.77 o
  -3   0   3       7894.03       7480.39       139.92 o
  -1   0   3      26894.40      29406.73       470.42 o
   1   0   3      10752.55      12386.97       145.71 o
   3   0   3       2872.05       2938.88        33.69 o
   5   0   3       9292.39       9468.88       124.22 o
   7   0   3       1117.79       1115.69        47.58 o
   9   0   3         51.56         43.32        20.60 o
 -10   1   3         11.92         -3.20        15.57 o
  -9   1   3          3.82         -8.00        13.24 o
  -8   1   3        388.93        357.08        13.33 o
  -7   1   3         12.14         17.34         6.69 o
  -6   1   3          5.65         -5.91         5.91 o
  -5   1   3         63.68        103.25         7.66 o
  -4   1   3         18.36         13.47         3.61 o
  -3   1   3       3359.42       3165.43        47.04 o
  -2   1   3      18598.18      19406.19       196.60 o
  -1   1   3       4513.51       4972.93        51.72 o
   0   1   3      23401.22      23938.83       242.11 o
   2   1   3        870.18        901.62         9.35 o
   3   1   3       2463.54       2184.47        25.27 o
   4   1   3        893.45        787.01         8.64 o
   5   1   3        381.26        335.44        12.05 o
   6   1   3        543.12        482.62        12.59 o
   7   1   3        194.39        209.58        22.02 o
   8   1   3         82.19         77.31        13.30 o
   9   1   3          2.43          4.37        13.03 o
  10   1   3        113.59        109.79        17.82 o
 -10   2   3          5.92         -8.47        26.99 o
  -9   2   3        239.42        283.58        21.07 o
  -8   2   3         16.10          9.37         7.18 o
  -7   2   3        266.84        259.46        10.90 o
  -6   2   3         55.51         51.83         6.46 o
  -5   2   3        210.40        188.14         8.20 o
  -4   2   3        188.86        174.55        10.82 o
  -3   2   3       9672.10      10044.79        97.54 o
  -2   2   3       6950.29       6838.42        70.52 o
  -1   2   3      18799.95      19634.46       198.83 o
   0   2   3        157.86        318.87         5.60 o
   1   2   3      12806.61      13397.92       122.59 o
   2   2   3        174.62        179.71         3.59 o
   3   2   3       2639.72       2727.59        26.77 o
   4   2   3        255.21        266.48         6.64 o
   5   2   3       5403.32       5367.72        66.14 o
   6   2   3        265.12        246.25         8.72 o
   7   2   3        609.37        586.17        17.71 o
   8   2   3         17.37         12.40        14.91 o
   9   2   3         30.60         10.23        13.45 o
  10   2   3          8.28         -2.01        15.04 o
 -10   3   3          0.67         -1.38        15.04 o
  -9   3   3         12.83         27.49        10.32 o
  -8   3   3        376.88        344.60        16.41 o
  -7   3   3         69.22         56.90         7.16 o
  -6   3   3        145.03        128.79         8.41 o
  -5   3   3        694.40        695.56        14.30 o
  -4   3   3        471.05        412.84         9.63 o
  -3   3   3        166.88        125.03         6.51 o
  -2   3   3       3960.95       3824.83        38.21 o
  -1   3   3      15336.69      14017.15       134.15 o
   0   3   3       3649.28       3734.33        36.61 o
   1   3   3        503.85        469.48         6.94 o
   3   3   3        504.81        576.39        10.56 o
   4   3   3          3.42          3.10         2.93 o
   5   3   3        397.19        360.50         9.77 o
   6   3   3       1508.38       1565.55        25.30 o
   7   3   3        226.56        231.82        13.29 o
   8   3   3         12.55         22.09        13.14 o
   9   3   3          3.15         -3.44        12.94 o
  10   3   3         61.26         86.36        17.49 o
 -10   4   3        161.33        130.81        18.71 o
  -9   4   3        100.35        114.31        12.69 o
  -8   4   3         20.33         27.76         9.99 o
  -7   4   3        344.19        375.46        13.84 o
  -6   4   3        331.89        321.40        14.36 o
  -5   4   3        415.46        427.38        10.90 o
  -4   4   3         58.39         85.86         4.91 o
  -3   4   3       2085.71       2259.99        26.85 o
  -2   4   3        868.66        853.62         9.90 o
  -1   4   3        465.62        458.66         8.40 o
   0   4   3       3469.78       3373.54        35.24 o
   1   4   3      14707.99      14841.90       161.37 o
   2   4   3       1631.58       1653.07        24.30 o
   3   4   3       1457.94       1680.33        19.45 o
   4   4   3        763.96        795.90        11.97 o
   5   4   3       1713.56       1664.32        25.55 o
   6   4   3         18.68         25.99         5.36 o
   7   4   3        456.49        477.05        15.34 o
   8   4   3        145.16        130.39        15.27 o
   9   4   3         26.67         18.96        20.60 o
 -10   5   3         13.72         21.70        24.86 o
  -9   5   3          4.87          5.28        10.47 o
  -8   5   3        280.10        259.84        15.25 o
  -7   5   3         14.41          8.25         6.56 o
  -6   5   3         19.69         22.03         8.00 o
  -5   5   3         44.51         22.68         4.85 o
  -4   5   3         51.95         44.77         4.33 o
  -3   5   3        971.08        944.25        12.31 o
  -2   5   3        346.63        258.13         5.50 o
  -1   5   3       5166.62       4575.59        42.71 o
   0   5   3       1380.95       1491.41        17.64 o
   1   5   3        289.47        271.65         6.65 o
   2   5   3       1320.62       1317.86        20.35 o
   3   5   3       3600.95       3845.06        48.77 o
   4   5   3          3.69         21.68         3.10 o
   5   5   3        226.25        252.69         9.08 o
   6   5   3        256.27        254.15         9.10 o
   7   5   3         18.61         18.97         7.38 o
   8   5   3          0.89         -2.15        10.89 o
   9   5   3          5.34         21.86        13.40 o
 -10   6   3        162.13        141.81        19.60 o
  -9   6   3        141.54        133.96        13.52 o
  -8   6   3          2.71         -9.30         9.30 o
  -7   6   3        329.31        288.85        11.07 o
  -6   6   3        952.33        880.24        16.31 o
  -5   6   3        789.93        783.03        16.57 o
  -4   6   3       1307.61       1283.27        20.64 o
  -3   6   3       1442.97       1222.56        16.23 o
  -2   6   3       4477.01       4842.25        45.70 o
  -1   6   3        115.02        126.36         3.22 o
   0   6   3       1741.60       1842.77        20.21 o
   1   6   3      10865.63      11308.85       133.02 o
   2   6   3       4807.62       5312.82        88.06 o
   3   6   3        487.58        427.81        11.77 o
   4   6   3       1159.58       1182.49        17.12 o
   5   6   3       1008.76       1031.34        24.53 o
   6   6   3        203.79        222.37         8.51 o
   7   6   3        491.30        491.96        19.83 o
   8   6   3        359.20        388.19        22.18 o
   9   6   3         46.51         54.01        14.15 o
 -10   7   3         17.51         25.83        16.68 o
  -9   7   3          0.45        -10.76        10.76 o
  -8   7   3         58.43         42.70        11.25 o
  -7   7   3        248.70        244.26        21.01 o
  -6   7   3          0.32         -3.99         5.12 o
  -5   7   3        576.42        586.67        12.70 o
  -4   7   3        914.82        872.96        17.20 o
  -3   7   3       1132.79       1204.68        15.10 o
  -2   7   3        947.61        780.23        10.94 o
  -1   7   3        839.54        802.20         9.32 o
   0   7   3       1377.22       1281.01        13.80 o
   1   7   3       1573.98       1884.45        24.26 o
   2   7   3        220.75        284.87        20.11 o
   3   7   3        145.10        152.28         7.33 o
   4   7   3        726.77        672.41        16.22 o
   5   7   3         29.52         34.78         4.12 o
   6   7   3         16.14         15.30         7.13 o
   7   7   3        236.26        271.00        12.12 o
   8   7   3          0.81         -1.02         9.89 o
   9   7   3         10.81         -7.47        12.87 o
 -10   8   3         52.70         66.48        17.23 o
  -9   8   3        113.23        129.58        13.79 o
  -8   8   3        112.44         88.33        12.20 o
  -7   8   3        247.43        265.59        14.73 o
  -6   8   3        929.91        962.26        19.99 o
  -5   8   3        275.17        268.78         9.20 o
  -4   8   3       1580.55       1670.17        23.55 o
  -3   8   3       1070.40        996.23        14.28 o
  -2   8   3        876.60        740.04         9.33 o
  -1   8   3       1400.23       1305.56        14.65 o
   0   8   3       5493.69       5666.69        55.80 o
   1   8   3       7275.13       7232.75       105.43 o
   2   8   3       5172.84       5540.45        97.41 o
   3   8   3        226.85        300.49        12.07 o
   4   8   3       1603.84       1558.91        28.78 o
   5   8   3        164.16        173.85        10.35 o
   6   8   3        281.13        308.86        10.01 o
   7   8   3        440.95        408.05        25.73 o
   8   8   3        330.95        324.39        21.55 o
   9   8   3         54.29         42.49        21.66 o
 -10   9   3         11.84         13.60        16.01 o
  -9   9   3        107.66        136.53        18.37 o
  -8   9   3          9.97          6.47        10.44 o
  -7   9   3          9.80          6.54         9.47 o
  -6   9   3          2.06         -1.92         5.37 o
  -5   9   3       1252.55       1164.51        18.52 o
  -4   9   3        561.80        637.08        12.20 o
  -3   9   3        121.92        137.76         5.22 o
  -2   9   3         60.03         46.10         3.86 o
  -1   9   3        883.39        880.72        13.26 o
   0   9   3        582.55        549.63        10.63 o
   1   9   3        574.96        540.40        11.27 o
   2   9   3        373.01        341.04        14.93 o
   3   9   3       1171.32       1207.85        27.59 o
   4   9   3         39.49         46.79         6.50 o
   5   9   3        112.46        118.31         5.30 o
   6   9   3         41.13         45.89         7.02 o
   7   9   3        219.30        245.64        14.66 o
   8   9   3         39.34         34.95         8.96 o
   9   9   3         94.73        113.34        15.59 o
  -9  10   3         96.43         52.03        13.13 o
  -8  10   3        123.37        137.25        17.20 o
  -7  10   3         45.23         46.08        10.73 o
  -6  10   3       1098.83       1036.22        27.30 o
  -5  10   3        174.47        161.10        13.78 o
  -4  10   3       1494.12       1515.00        22.03 o
  -3  10   3       1727.15       1750.97        34.81 o
  -2  10   3       2937.76       2808.84        33.35 o
  -1  10   3       1021.68       1126.44        14.27 o
   0  10   3       7122.03       7570.41        83.61 o
   1  10   3       1712.13       1663.25        27.13 o
   2  10   3        728.60        681.94        12.07 o
   3  10   3        138.67        121.96         9.94 o
   4  10   3       2228.49       2427.79        41.76 o
   5  10   3         52.72         48.80         4.08 o
   6  10   3        662.11        584.49        16.66 o
   7  10   3        153.52        153.05        15.17 o
   8  10   3        238.83        250.96        15.68 o
   9  10   3          8.67         16.60        11.89 o
  -9  11   3        149.72        133.15        15.48 o
  -8  11   3          1.26          6.93        10.81 o
  -7  11   3        183.50        201.46        14.42 o
  -6  11   3         23.97         22.58         9.29 o
  -5  11   3        332.08        318.28        13.93 o
  -4  11   3        186.99        202.10        10.43 o
  -3  11   3         50.00         29.00         3.70 o
  -2  11   3          7.07         14.53         3.87 o
  -1  11   3        338.81        351.10         7.67 o
   0  11   3         78.73         98.97         3.72 o
   1  11   3        234.22        230.02         7.82 o
   2  11   3         85.25         86.76         7.16 o
   3  11   3        329.21        361.38        29.65 o
   4  11   3          0.07          1.86        10.82 o
   5  11   3         32.01         35.34         4.93 o
   6  11   3         12.95         12.81         6.37 o
   7  11   3        490.98        490.59        30.34 o
   8  11   3         41.81         56.18         9.56 o
   9  11   3         52.88         36.61        20.01 o
  -9  12   3         43.68         43.78        13.67 o
  -8  12   3        126.74        102.02        13.46 o
  -7  12   3        113.63        106.42        12.11 o
  -6  12   3       1177.13       1228.82        26.98 o
  -5  12   3          0.17          3.75         5.92 o
  -4  12   3       1551.61       1586.39        23.24 o
  -3  12   3        529.96        505.90         9.38 o
  -2  12   3       5362.84       5467.05        67.30 o
  -1  12   3        292.51        319.43         8.16 o
   0  12   3       2675.42       2609.20        30.72 o
   1  12   3         16.12         11.85         4.26 o
   2  12   3       5354.90       5505.50        74.33 o
   3  12   3          1.14          2.98         3.00 o
   4  12   3       1760.10       1497.75        34.94 o
   5  12   3         18.39         11.18         3.75 o
   6  12   3        699.81        656.88        28.39 o
   7  12   3         75.63         80.15         8.96 o
   8  12   3        185.13        171.73        12.20 o
  -9  13   3        129.05        131.07        22.00 o
  -8  13   3          8.70         22.86        11.88 o
  -7  13   3        138.21        124.16        12.91 o
  -6  13   3         25.50         35.43         8.74 o
  -5  13   3         16.18         13.80         7.42 o
  -4  13   3        134.57        138.94         6.18 o
  -3  13   3        124.12        143.03         5.91 o
  -2  13   3        457.37        447.69        11.30 o
  -1  13   3        118.57        109.60         5.28 o
   0  13   3        169.36        135.41         6.03 o
   1  13   3         98.08        117.50         7.47 o
   2  13   3        426.50        400.60        10.08 o
   3  13   3        327.97        324.77        13.37 o
   4  13   3         55.18         46.47         5.44 o
   5  13   3        234.85        245.69         9.99 o
   6  13   3        104.78        107.96         8.10 o
   7  13   3        516.90        529.38        17.39 o
   8  13   3         28.12         68.14        22.42 o
  -9  14   3          7.59          0.42        16.31 o
  -8  14   3         14.31         25.95        11.80 o
  -7  14   3         11.53         11.75        10.60 o
  -6  14   3        924.84        911.57        23.84 o
  -5  14   3         70.91         73.58         9.03 o
  -4  14   3        688.85        626.35        17.46 o
  -3  14   3         47.83         44.29         5.41 o
  -2  14   3       4994.87       4823.00        66.11 o
  -1  14   3        455.38        413.24        11.28 o
   0  14   3       2066.49       2095.48        25.58 o
   1  14   3         58.99         45.19         5.76 o
   2  14   3        651.92        640.95        13.63 o
   3  14   3          0.88         -3.51         4.00 o
   4  14   3       2809.64       2808.28        41.18 o
   5  14   3        107.52        100.59         7.13 o
   6  14   3        291.49        247.06        11.92 o
   7  14   3         13.71         27.74        11.07 o
   8  14   3        106.39        120.16        16.50 o
  -8  15   3         58.12         65.26        13.27 o
  -7  15   3          6.85         15.60        10.94 o
  -6  15   3          1.11         -3.66         8.66 o
  -5  15   3         37.91         21.68        11.48 o
  -4  15   3        453.11        363.27        36.54 o
  -3  15   3          9.90          4.56         5.01 o
  -2  15   3        270.31        266.39         8.96 o
  -1  15   3        108.62        111.19         7.28 o
   0  15   3          0.25         -2.35         3.09 o
   1  15   3        716.61        635.78        15.44 o
   2  15   3        213.96        216.93         8.49 o
   3  15   3         19.95         30.21         6.93 o
   4  15   3         56.98         56.57         5.47 o
   5  15   3         29.36         26.20        10.99 o
   6  15   3        115.67        115.11        10.25 o
   7  15   3        245.31        260.00        20.03 o
   8  15   3         35.97         43.65        17.32 o
  -8  16   3          1.01         -4.01        15.12 o
  -7  16   3         24.86         36.77        10.48 o
  -6  16   3        482.46        519.71        18.89 o
  -5  16   3         40.91         50.07         9.09 o
  -4  16   3        330.87        331.13        13.56 o
  -3  16   3        116.04        105.33         6.83 o
  -2  16   3       1745.48       1702.86        27.20 o
  -1  16   3        922.03        933.62        17.47 o
   0  16   3       2549.89       2558.83        37.72 o
   1  16   3         11.91          6.48         5.65 o
   2  16   3          5.48         10.74         6.40 o
   3  16   3        182.53        169.87         9.81 o
   4  16   3       1820.07       1751.81        33.43 o
   5  16   3        143.89        128.67         9.09 o
   6  16   3        104.79         92.53         8.65 o
   7  16   3         22.37          1.18        14.84 o
   8  16   3         37.52         38.63        19.35 o
  -8  17   3         56.46         65.34        17.07 o
  -7  17   3          0.53         -2.19        10.03 o
  -6  17   3         77.08         77.54        10.94 o
  -5  17   3         14.86         29.24         9.16 o
  -4  17   3         72.60         56.49         9.00 o
  -3  17   3        141.97        120.41         7.18 o
  -2  17   3         21.02         20.07         5.56 o
  -1  17   3          0.18          1.99         5.10 o
   0  17   3         15.27         21.35         6.44 o
   1  17   3        322.11        338.52        12.26 o
   2  17   3        347.15        342.02        14.25 o
   3  17   3         32.48         61.91        12.20 o
   4  17   3        110.87        102.26         8.77 o
   5  17   3         86.10        107.21         9.04 o
   6  17   3         41.47         40.36        14.27 o
   7  17   3         48.65         52.10        15.54 o
  -8  18   3         42.16         35.22        13.77 o
  -7  18   3         64.56         73.40        11.96 o
  -6  18   3        366.98        356.21        16.47 o
  -5  18   3        345.95        385.95        16.04 o
  -4  18   3         25.16          4.13         9.74 o
  -3  18   3         38.39         55.97         9.19 o
  -2  18   3       1366.22       1324.46        23.58 o
  -1  18   3       1173.93       1112.46        20.19 o
   0  18   3       1250.91       1158.21        23.62 o
   1  18   3        131.65        109.52        12.65 o
   2  18   3        476.90        437.73        21.94 o
   3  18   3        876.47        868.19        21.68 o
   4  18   3        564.39        622.63        18.77 o
   5  18   3        172.29        173.23        10.79 o
   6  18   3         22.99          5.86        28.08 o
   7  18   3         27.08         29.31        15.65 o
  -7  19   3          0.76        -10.47        10.47 o
  -6  19   3         32.08         40.17        10.74 o
  -5  19   3          0.14         -6.10         9.03 o
  -4  19   3          3.29          9.40         8.56 o
  -3  19   3         42.80         67.56        10.35 o
  -2  19   3         32.24         22.65         5.87 o
  -1  19   3         15.97         25.79         6.41 o
   0  19   3         21.27         26.91         7.07 o
   1  19   3         58.73         45.09         8.71 o
   2  19   3        256.69        244.42        14.11 o
   3  19   3         82.20         90.51         9.45 o
   4  19   3        304.46        329.35        14.40 o
   5  19   3         30.60         33.43         8.51 o
   6  19   3          3.69          6.67        20.65 o
   7  19   3         87.48         91.56        17.75 o
  -7  20   3         23.03         13.78        11.70 o
  -6  20   3        296.96        292.09        16.16 o
  -5  20   3        416.86        459.15        18.60 o
  -4  20   3         11.01          1.61         8.70 o
  -3  20   3         17.10         22.97         8.12 o
  -2  20   3        628.63        642.56        18.24 o
  -1  20   3        987.49        953.15        21.84 o
   0  20   3        760.89        810.56        30.65 o
   1  20   3        643.18        619.25        19.27 o
   2  20   3        678.43        663.83        19.84 o
   3  20   3        302.23        301.41        13.95 o
   4  20   3        258.00        256.50        13.17 o
   5  20   3        252.83        257.67        13.48 o
   6  20   3         13.65         42.06        21.89 o
  -6  21   3         53.24         52.54        11.63 o
  -5  21   3         66.29         72.93        11.29 o
  -4  21   3         20.55         21.16        10.87 o
  -3  21   3          2.12          1.90         8.15 o
  -2  21   3          1.92         12.81         7.53 o
  -1  21   3          4.63         18.18         7.28 o
   0  21   3          5.28          5.14         7.27 o
   1  21   3          0.63          7.07         6.85 o
   2  21   3        106.94        112.76        10.72 o
   3  21   3         42.09         47.10         9.50 o
   4  21   3         66.84         65.89        10.02 o
   5  21   3          0.09         11.23        14.55 o
   6  21   3         26.04         45.00        16.03 o
  -6  22   3         57.16         51.18        12.33 o
  -5  22   3         96.25         90.96        12.08 o
  -4  22   3         47.60         19.47         9.64 o
  -3  22   3        303.26        293.23        16.20 o
  -2  22   3        241.16        252.47        15.69 o
  -1  22   3        299.70        343.39        30.04 o
   0  22   3        387.88        361.12        14.17 o
   1  22   3        426.27        388.25        14.44 o
   2  22   3         98.39        103.52        10.93 o
   3  22   3        382.92        405.74        16.73 o
   4  22   3         89.41         99.20        11.21 o
   5  22   3         75.98        101.62        17.09 o
  -5  23   3         42.31         41.57        14.76 o
  -4  23   3         21.53         31.93        16.23 o
  -3  23   3         17.45         24.76        11.76 o
  -2  23   3         26.01         25.80        15.79 o
  -1  23   3         22.94         45.57        12.58 o
   0  23   3          0.69          2.40         9.69 o
   1  23   3          0.32         -8.50         8.50 o
   2  23   3         26.52         15.67         9.42 o
   3  23   3         11.43         25.19         9.93 o
   4  23   3         23.15         37.58        10.54 o
   5  23   3          3.99         19.71        19.54 o
  -5  24   3        172.61        208.30        17.81 o
  -4  24   3         19.39         30.02        13.20 o
  -3  24   3        119.24        121.45        14.53 o
  -2  24   3        108.18        120.01        14.02 o
  -1  24   3        320.51        323.01        22.58 o
   0  24   3         36.23         38.66        12.35 o
   1  24   3        227.53        217.30        20.08 o
   2  24   3         28.78         35.85        10.13 o
   3  24   3        323.32        320.57        16.11 o
   4  24   3          4.85         10.08        10.34 o
  -4  25   3          6.92          2.62        15.49 o
  -3  25   3          9.43        -17.78        20.60 o
  -2  25   3         43.90         52.27        16.55 o
  -1  25   3          2.15          9.66        15.26 o
   0  25   3          3.45          4.68        12.00 o
   1  25   3         31.17         16.06        12.18 o
   2  25   3          8.65          3.72        12.03 o
   3  25   3         38.05         57.50        11.56 o
  -3  26   3         95.69        117.22        19.60 o
  -2  26   3         31.00         57.30        17.82 o
  -1  26   3        205.58        243.05        22.34 o
   0  26   3          1.10          2.16        12.35 o
   1  26   3        183.74        177.10        21.15 o
   2  26   3          4.57        -12.21        12.21 o
  -1  27   3          0.03         14.16        16.55 o
   0  27   3          6.32         21.71        13.34 o
 -10   0   4         30.54         41.90        23.44 o
  -8   0   4        710.53        721.23        27.79 o
  -6   0   4          9.55          4.69         9.23 o
  -4   0   4       5479.60       5524.57       117.01 o
  -2   0   4      16343.37      17254.19       329.51 o
   0   0   4       2315.59       2282.33        40.18 o
   2   0   4        982.94       1065.78        14.89 o
   4   0   4        848.75        921.54        17.03 o
   6   0   4        361.42        328.79        15.81 o
   8   0   4        201.76        206.66        24.86 o
 -10   1   4          9.94         -2.20        15.31 o
  -9   1   4         28.44         20.71        14.31 o
  -8   1   4         34.20         45.46         8.41 o
  -7   1   4         29.00         10.35         6.74 o
  -6   1   4          3.21          1.99         5.85 o
  -5   1   4        255.19        208.72         9.21 o
  -4   1   4        642.54        562.33        13.58 o
  -3   1   4        591.62        595.46        13.69 o
  -2   1   4        474.70        609.02         8.97 o
  -1   1   4      15042.49      15030.54       152.63 o
   0   1   4       5723.85       4934.28        57.24 o
   1   1   4       1724.42       1838.28        18.04 o
   2   1   4        424.57        327.08         7.16 o
   3   1   4        595.60        552.65         6.23 o
   4   1   4        226.22        254.79         5.31 o
   5   1   4       1389.46       1322.84        18.19 o
   6   1   4         50.35         41.21         5.47 o
   7   1   4         12.32         16.67        10.51 o
   8   1   4         17.63         24.48        12.30 o
   9   1   4        151.21        136.41        17.05 o
 -10   2   4         37.13         44.16        16.82 o
  -9   2   4          3.74         14.61        10.22 o
  -8   2   4       1041.76       1155.89        25.28 o
  -7   2   4         13.49          2.50         6.89 o
  -6   2   4        249.08        270.74        10.70 o
  -5   2   4       1353.17       1305.37        24.13 o
  -4   2   4       4456.66       4451.80        75.49 o
  -3   2   4         26.77         11.04         3.69 o
  -2   2   4      11756.66      12283.43       174.54 o
  -1   2   4      24344.22      24601.74       264.50 o
   0   2   4       1993.69       2040.64        20.98 o
   1   2   4         84.10         80.63         3.12 o
   2   2   4       4880.98       4812.31        45.27 o
   3   2   4        144.05        151.58         4.64 o
   4   2   4        752.54        772.46        11.12 o
   5   2   4        352.71        350.01         8.98 o
   6   2   4       1024.67       1061.87        19.05 o
   7   2   4         79.74         70.58        11.93 o
   8   2   4        211.67        184.20        16.27 o
   9   2   4         67.36         60.60        14.97 o
 -10   3   4         28.79         17.37        16.55 o
  -9   3   4          1.60         18.12        10.64 o
  -8   3   4        114.22        116.38         9.70 o
  -7   3   4        187.43        177.76        10.09 o
  -6   3   4        209.20        208.75         9.70 o
  -5   3   4        358.11        405.69        12.37 o
  -4   3   4          0.21         -2.20         3.99 o
  -3   3   4         35.11         61.98         4.44 o
  -2   3   4       1949.26       2080.11        23.32 o
   0   3   4       1533.99       1157.94        13.56 o
   1   3   4       2479.25       2511.24        27.04 o
   2   3   4         32.34         30.97         2.46 o
   3   3   4        554.81        683.63         9.80 o
   4   3   4         88.05         84.55         4.20 o
   5   3   4       1157.15       1023.63        17.67 o
   6   3   4        105.70        105.55         6.58 o
   7   3   4         22.11          9.27        10.55 o
   8   3   4         62.40         60.02        12.94 o
   9   3   4         35.46         37.70        19.53 o
 -10   4   4          8.27          4.87        15.86 o
  -9   4   4         92.95         70.51        12.03 o
  -8   4   4       1540.83       1553.17        36.87 o
  -7   4   4        245.77        262.46        11.46 o
  -6   4   4         55.28         42.32         6.74 o
  -5   4   4       2175.15       2211.27        37.00 o
  -4   4   4       5307.53       5281.29        65.22 o
  -3   4   4        400.55        469.65        13.85 o
  -2   4   4       4066.14       4368.26        43.66 o
  -1   4   4        713.53        776.71        11.82 o
   1   4   4       4145.90       4248.96        47.61 o
   2   4   4      16239.81      16569.89       181.39 o
   3   4   4       3082.19       3275.40        35.82 o
   4   4   4         88.69        119.78         4.87 o
   5   4   4         68.65         73.65         5.18 o
   6   4   4        899.13        866.32        16.77 o
   7   4   4        166.48        161.14        15.07 o
   8   4   4        142.35        131.78        14.84 o
   9   4   4         39.46         32.29        13.82 o
 -10   5   4          2.48         -0.82        16.33 o
  -9   5   4          0.20         -9.39        12.59 o
  -8   5   4        396.79        478.31        20.90 o
  -7   5   4        298.61        231.74        10.89 o
  -6   5   4         52.09         37.05         6.57 o
  -5   5   4         36.04         20.26         6.87 o
  -4   5   4          6.07         18.10         4.26 o
  -3   5   4        293.53        225.35         7.39 o
  -2   5   4         18.20         30.65         2.83 o
  -1   5   4         73.40         78.51         3.39 o
   0   5   4         31.80         60.43         2.90 o
   1   5   4        308.77        178.61         4.45 o
   2   5   4       2073.10       2000.78        23.85 o
   3   5   4        990.03        840.66        12.59 o
   4   5   4        755.04        669.76        18.69 o
   5   5   4       1043.28       1025.50        18.61 o
   6   5   4        105.74        109.24         6.72 o
   7   5   4          0.87         15.69         9.94 o
   8   5   4         58.43         77.69        13.26 o
   9   5   4          5.26        -15.23        18.82 o
 -10   6   4          0.89         -0.81        17.40 o
  -9   6   4         13.27         26.80        11.74 o
  -8   6   4       1060.60       1166.71        31.87 o
  -7   6   4        430.81        435.82        12.28 o
  -6   6   4        148.21        152.55         7.50 o
  -5   6   4        752.02        723.22        14.60 o
  -4   6   4       1168.87       1148.72        16.31 o
  -3   6   4       5024.37       5005.57        61.60 o
  -2   6   4       2248.08       2322.31        27.80 o
  -1   6   4       2774.89       3107.71        37.21 o
   0   6   4       1876.77       1956.10        23.76 o
   1   6   4       2708.14       3094.59        47.96 o
   2   6   4       7621.58       7871.17       117.40 o
   3   6   4       1932.62       1876.73        31.92 o
   4   6   4        100.02         98.12         5.05 o
   5   6   4        241.71        285.41         8.38 o
   6   6   4        805.17        769.44        18.60 o
   7   6   4        308.46        309.22        12.77 o
   8   6   4         14.83         17.74        10.08 o
   9   6   4          8.57         16.08        13.40 o
 -10   7   4         11.98         -1.38        15.86 o
  -9   7   4          0.18        -10.72        10.72 o
  -8   7   4        151.75        132.15        13.20 o
  -7   7   4        130.90        141.07         9.06 o
  -6   7   4        137.79        127.25        11.79 o
  -5   7   4         35.25         47.41         6.77 o
  -4   7   4        234.22        205.40         6.98 o
  -3   7   4        384.53        352.79         8.74 o
  -2   7   4          0.93          0.77         3.22 o
  -1   7   4          3.62          3.17         2.44 o
   0   7   4          1.39          0.43         1.98 o
   1   7   4        445.75        409.84         9.19 o
   2   7   4       1681.38       1854.70        31.17 o
   3   7   4         28.07         52.85         5.65 o
   4   7   4         19.28         24.09         3.42 o
   5   7   4        264.03        271.36         8.00 o
   6   7   4        130.36        129.05         8.39 o
   7   7   4         55.75         43.89         8.06 o
   8   7   4        193.32        200.21        19.90 o
   9   7   4         23.16         13.17        13.23 o
 -10   8   4          3.80         -7.32        19.53 o
  -9   8   4         81.95         82.65        13.42 o
  -8   8   4        373.02        358.62        18.09 o
  -7   8   4        419.12        416.36        18.26 o
  -6   8   4          5.57          5.15         5.89 o
  -5   8   4       2078.76       2178.41        36.94 o
  -4   8   4       1094.47       1092.47        17.26 o
  -3   8   4        758.64        847.07        19.98 o
  -2   8   4         12.68         15.21         3.11 o
  -1   8   4       8768.86       9078.57        93.65 o
   0   8   4       1077.43       1124.42        19.62 o
   1   8   4       7385.70       7772.50       101.61 o
   2   8   4       1242.78       1180.85        21.91 o
   3   8   4       2114.42       2209.22        37.23 o
   4   8   4          5.18         10.17         5.62 o
   5   8   4        764.39        663.11        13.18 o
   6   8   4        495.36        485.18        14.78 o
   7   8   4        287.31        275.45        12.35 o
   8   8   4         13.33          8.34        10.17 o
   9   8   4         26.33         23.51        13.65 o
 -10   9   4         52.86         24.12        20.24 o
  -9   9   4          6.21         23.18        14.45 o
  -8   9   4         92.69         87.64        12.73 o
  -7   9   4        167.07        132.39        12.43 o
  -6   9   4         66.82         71.25        11.99 o
  -5   9   4        196.80        178.49         8.67 o
  -4   9   4        188.20        175.13         8.22 o
  -3   9   4        552.45        517.47         9.86 o
  -2   9   4        364.19        370.77         6.98 o
  -1   9   4        224.98        263.39         6.25 o
   0   9   4         28.95         33.78         3.08 o
   1   9   4        729.26        659.63        13.15 o
   2   9   4        239.40        239.03        16.61 o
   3   9   4        168.22        193.17         8.88 o
   4   9   4        778.69        821.31        18.87 o
   5   9   4        112.87        153.65         7.27 o
   6   9   4         73.13        110.51         8.63 o
   7   9   4          9.29          5.44        10.87 o
   8   9   4        316.50        334.19        23.70 o
   9   9   4         18.04         14.29        15.09 o
  -9  10   4        142.37        152.00        16.91 o
  -8  10   4        143.07        167.35        14.69 o
  -7  10   4        543.09        551.69        28.26 o
  -6  10   4         20.26         14.91         6.21 o
  -5  10   4       1369.87       1314.64        25.63 o
  -4  10   4       1331.69       1310.76        22.14 o
  -3  10   4       1450.66       1436.85        20.96 o
  -2  10   4        376.41        334.52         8.10 o
  -1  10   4       9277.40       9126.84       109.20 o
   0  10   4        206.04        221.49         8.47 o
   1  10   4       4861.86       5001.48        74.70 o
   2  10   4        909.49        836.95        14.15 o
   3  10   4       2371.70       2257.33        38.54 o
   4  10   4        158.61        144.19         9.07 o
   5  10   4        862.16        923.09        26.55 o
   6  10   4        364.39        357.37        15.99 o
   7  10   4        139.06        141.35        14.97 o
   8  10   4         13.43         18.81        13.47 o
   9  10   4         56.38         71.28        21.66 o
  -9  11   4         24.77         51.15        13.37 o
  -8  11   4         71.63         40.17        12.21 o
  -7  11   4        194.78        211.23        26.04 o
  -6  11   4         12.41         11.24         5.23 o
  -5  11   4        260.88        246.80        10.18 o
  -4  11   4        646.20        620.79        14.03 o
  -3  11   4        182.36        165.08         6.43 o
  -2  11   4        648.42        549.17        11.97 o
  -1  11   4       2247.22       2297.26        30.04 o
   0  11   4        890.93        861.81        12.94 o
   1  11   4        616.79        602.96        13.09 o
   2  11   4        889.66        761.71        13.73 o
   3  11   4         72.18         42.90         7.47 o
   4  11   4        452.09        446.41        17.84 o
   5  11   4        158.11        136.96        14.54 o
   6  11   4         83.12         85.98         7.41 o
   7  11   4          9.26         14.15         7.21 o
   8  11   4        236.72        287.95        17.99 o
  -9  12   4         79.25         68.63        14.41 o
  -8  12   4         38.43         28.66        12.23 o
  -7  12   4        394.00        408.66        23.17 o
  -6  12   4        151.41        142.37        12.23 o
  -5  12   4        582.93        562.59        13.91 o
  -4  12   4         89.90         96.06         6.58 o
  -3  12   4       2592.49       2677.66        35.65 o
  -2  12   4         26.82         43.60         4.93 o
  -1  12   4       2051.46       2057.48        29.80 o
   0  12   4        725.72        751.47        11.99 o
   1  12   4       2637.96       2607.40        44.28 o
   2  12   4        813.97        789.04        14.37 o
   3  12   4       2425.19       2514.57        50.68 o
   4  12   4        388.47        392.02        13.69 o
   5  12   4        581.48        544.41        22.13 o
   6  12   4          2.19         11.64         9.43 o
   7  12   4        161.72        157.85        10.71 o
   8  12   4          0.15         -2.84        18.08 o
  -9  13   4         38.12         21.42        13.37 o
  -8  13   4         66.36         53.20        12.83 o
  -7  13   4        100.74         84.20        12.43 o
  -6  13   4         78.55        124.31        12.32 o
  -5  13   4        629.77        610.79        23.44 o
  -4  13   4        469.68        463.24        12.53 o
  -3  13   4         37.08         27.00         5.37 o
  -2  13   4          0.38          0.29         4.47 o
  -1  13   4        364.91        391.90         9.18 o
   0  13   4          5.80          2.85         3.23 o
   1  13   4        632.22        646.20        17.73 o
   2  13   4        285.98        314.91        12.17 o
   3  13   4         21.62         20.51         3.68 o
   4  13   4        302.55        318.33        12.98 o
   5  13   4         34.02         35.55        11.48 o
   6  13   4        393.63        424.19        34.94 o
   7  13   4         31.51         33.29        13.55 o
   8  13   4         92.50        105.03        37.28 o
  -9  14   4         46.11         48.98        14.40 o
  -8  14   4          4.24          0.77        16.39 o
  -7  14   4        176.32        196.94        15.22 o
  -6  14   4          0.78         -1.91        14.84 o
  -5  14   4        615.63        627.46        18.88 o
  -4  14   4         10.52         11.04         5.34 o
  -3  14   4       2400.79       2265.63        34.27 o
  -2  14   4        285.88        309.12         9.83 o
  -1  14   4       3001.21       2805.17        40.06 o
   0  14   4         26.62         35.09         2.94 o
   1  14   4       1035.72       1016.94        20.14 o
   2  14   4        113.93         99.38         6.45 o
   3  14   4       2413.49       2312.65        34.72 o
   4  14   4        830.86        866.39        21.71 o
   5  14   4        565.01        597.85        24.70 o
   6  14   4         20.58         24.81        12.67 o
   7  14   4        185.17        134.74        16.27 o
   8  14   4          4.40         15.15        14.91 o
  -8  15   4          0.47         -4.65        20.68 o
  -7  15   4         12.11          9.10        11.27 o
  -6  15   4        183.98        177.76        14.11 o
  -5  15   4         88.59         91.48         9.82 o
  -4  15   4        244.92        206.60         8.82 o
  -3  15   4          3.38         -2.42         5.18 o
  -2  15   4          1.90          5.60         5.07 o
  -1  15   4         32.30         44.85         5.22 o
   0  15   4          1.87         -0.37         2.52 o
   1  15   4        376.90        346.42        12.05 o
   2  15   4          0.89          9.70         4.89 o
   3  15   4         45.61         58.24         5.28 o
   4  15   4        112.29        121.32         7.68 o
   5  15   4         10.03          3.20        11.83 o
   6  15   4        166.21        148.86        16.44 o
   7  15   4         20.15         24.81        13.97 o
   8  15   4         81.57         54.67        15.90 o
  -8  16   4          0.10          0.28        12.40 o
  -7  16   4         59.98         58.61        12.72 o
  -6  16   4         83.65        120.47        11.71 o
  -5  16   4        944.92        895.61        23.38 o
  -4  16   4         64.19         87.49         6.88 o
  -3  16   4       1008.41       1010.89        19.25 o
  -2  16   4        148.08        150.64         8.32 o
  -1  16   4       3537.76       3469.80        49.08 o
   0  16   4        160.39        165.28        12.91 o
   1  16   4         57.36         84.70         7.19 o
   2  16   4        685.73        685.56        15.23 o
   3  16   4       2459.34       2417.76        42.22 o
   4  16   4        292.75        277.02        11.51 o
   5  16   4        699.29        606.37        26.11 o
   6  16   4         29.73         46.55        14.11 o
   7  16   4         83.80         80.95        19.58 o
  -8  17   4          3.15          5.89        12.84 o
  -7  17   4         25.57         35.18        19.67 o
  -6  17   4         31.58         38.49         9.94 o
  -5  17   4         13.07         16.19         8.84 o
  -4  17   4        904.09        926.58        22.95 o
  -3  17   4         22.55         33.95         6.13 o
  -2  17   4         39.87         32.25         6.49 o
  -1  17   4         10.72         12.69         5.90 o
   0  17   4         64.01         82.86         6.72 o
   1  17   4        135.28        133.28         8.56 o
   2  17   4        269.69        258.82        14.35 o
   3  17   4        277.11        300.28        12.76 o
   4  17   4         72.25         71.50         7.98 o
   5  17   4         15.58         21.21         6.69 o
   6  17   4         19.97         32.19        14.14 o
   7  17   4         10.80         33.02        15.86 o
  -8  18   4          2.28        -10.73        13.10 o
  -7  18   4         39.85         35.32        12.95 o
  -6  18   4        159.69        179.43        13.49 o
  -5  18   4        327.70        311.29        15.68 o
  -4  18   4          3.55          6.80         8.11 o
  -3  18   4        513.25        452.64        13.18 o
  -2  18   4        336.95        344.72        11.43 o
  -1  18   4       1789.76       1693.08        27.42 o
   0  18   4        583.12        616.36        22.76 o
   1  18   4         91.21         72.81         7.03 o
   2  18   4         96.47         79.92        12.29 o
   3  18   4        684.92        649.60        19.16 o
   4  18   4        346.86        343.10        19.71 o
   5  18   4        379.34        354.23        21.15 o
   6  18   4          3.45         -6.11        13.48 o
   7  18   4         37.48         43.87        16.61 o
  -7  19   4          3.15         -9.54        12.42 o
  -6  19   4          2.84          9.61        10.39 o
  -5  19   4          4.27         13.69         9.58 o
  -4  19   4        406.13        352.05        14.85 o
  -3  19   4         24.09         43.44         8.37 o
  -2  19   4         50.65         40.54         6.51 o
  -1  19   4          3.09         11.84         5.51 o
   0  19   4         28.68         37.18         7.49 o
   1  19   4          5.22          9.60         6.20 o
   2  19   4         20.45          8.89         7.97 o
   3  19   4        237.40        214.15        12.03 o
   4  19   4         13.15         22.29         8.26 o
   5  19   4         20.13         27.79        14.00 o
   6  19   4          9.05         -6.14        14.22 o
  -7  20   4         77.18         71.20        14.48 o
  -6  20   4        279.57        324.79        16.89 o
  -5  20   4         57.97         57.20        11.18 o
  -4  20   4        114.51        130.83        14.50 o
  -3  20   4        175.68        182.80        11.33 o
  -2  20   4        135.34        149.79         8.50 o
  -1  20   4        269.61        258.85        11.80 o
   0  20   4        994.63       1015.00        22.94 o
   1  20   4        255.76        281.83        11.18 o
   2  20   4        167.27        189.52        11.97 o
   3  20   4        199.28        217.96        12.63 o
   4  20   4        284.71        267.25        15.68 o
   5  20   4         32.66         33.52        14.87 o
   6  20   4          7.53          8.65        15.24 o
  -6  21   4          8.81          0.72        10.75 o
  -5  21   4          8.18          3.44        10.93 o
  -4  21   4         10.39         12.91         9.11 o
  -3  21   4          0.32         -0.34        10.87 o
  -2  21   4          0.08         -8.76         9.30 o
  -1  21   4          4.08          2.70         8.82 o
   0  21   4         99.07         97.85        11.74 o
   1  21   4          2.71          8.22         7.06 o
   2  21   4         40.38         57.51         9.63 o
   3  21   4        171.85        196.33        12.57 o
   4  21   4         18.62         -3.65         8.62 o
   5  21   4          5.51         -9.19        14.58 o
  -6  22   4        185.88        189.00        14.72 o
  -5  22   4         73.04         85.33        11.55 o
  -4  22   4        177.56        174.10        12.59 o
  -3  22   4          1.28          5.16        10.60 o
  -2  22   4        349.48        387.21        17.80 o
  -1  22   4        106.35        134.08        19.29 o
   0  22   4        462.31        446.23        19.17 o
   1  22   4        105.28         84.91        10.46 o
   2  22   4        295.57        274.77        14.41 o
   3  22   4        126.11        128.33        11.87 o
   4  22   4        104.99         99.06        11.38 o
   5  22   4          9.20         12.76        15.57 o
  -5  23   4         23.87         20.79        14.18 o
  -4  23   4          0.08          4.98        11.86 o
  -3  23   4          3.47         -0.79        13.24 o
  -2  23   4          0.01         12.17        14.54 o
  -1  23   4         27.81         50.98        22.37 o
   0  23   4        162.58        135.88        13.23 o
   1  23   4          7.10          5.93         9.13 o
   2  23   4          7.50         -0.69         9.21 o
   3  23   4         40.82         42.03        13.74 o
   4  23   4         15.35         47.31        15.37 o
  -4  24   4        159.11        141.93        19.28 o
  -3  24   4          6.65          0.19        15.16 o
  -2  24   4        350.05        375.52        24.09 o
  -1  24   4         64.78         86.74        16.48 o
   0  24   4        223.89        242.50        17.42 o
   1  24   4          7.41          0.59         9.65 o
   2  24   4        207.38        207.99        13.98 o
   3  24   4          1.97         19.05        10.41 o
   4  24   4         43.55         24.99        15.72 o
  -4  25   4         25.06         48.04        17.92 o
  -3  25   4          3.19         10.28        15.98 o
  -2  25   4          0.02          9.37        18.46 o
  -1  25   4          2.21         -1.09        15.31 o
   0  25   4         37.56         44.52        13.56 o
   1  25   4          3.69          3.54        12.30 o
   2  25   4          5.35          9.31        12.28 o
   3  25   4         20.15         12.81        10.55 o
  -2  26   4        165.22        171.44        20.84 o
  -1  26   4          0.29        -14.97        14.97 o
   0  26   4        209.21        197.39        20.58 o
   1  26   4          1.73         -9.69        12.31 o
  -9   0   5        111.73         90.19        24.15 o
  -7   0   5       1332.56       1251.00        45.10 o
  -5   0   5       1502.48       1574.37        39.92 o
  -3   0   5       8562.50       8187.55       170.24 o
  -1   0   5       2475.61       2829.91        43.41 o
   1   0   5         59.12         35.87         3.53 o
   3   0   5       4172.90       4399.13        54.05 o
   5   0   5        200.46        204.20         7.16 o
   7   0   5        853.98        755.63        39.77 o
   9   0   5          1.58        -12.07        19.17 o
 -10   1   5         54.85         43.06        17.55 o
  -9   1   5          1.52          8.51        10.54 o
  -8   1   5          8.93          8.09         7.84 o
  -7   1   5          5.39          7.84         7.35 o
  -6   1   5       1098.55        987.38        21.46 o
  -5   1   5        114.88        123.16         7.97 o
  -4   1   5        784.62        742.11        16.33 o
  -3   1   5        111.19        102.93         6.56 o
  -1   1   5        353.96        279.06         7.85 o
   0   1   5       1041.54        971.97        12.08 o
   2   1   5        868.30        782.72         9.90 o
   3   1   5        168.69        154.37         3.38 o
   4   1   5         40.16         33.05         3.71 o
   5   1   5        181.79        166.91         6.21 o
   7   1   5         20.54         17.69        10.51 o
   8   1   5         35.97         34.42        12.74 o
   9   1   5         11.95         16.21        16.69 o
 -10   2   5         26.25         28.83        19.89 o
  -9   2   5        165.20        229.35        15.67 o
  -8   2   5         10.61          1.54         8.82 o
  -7   2   5       1176.43       1226.52        32.70 o
  -6   2   5       1166.42       1127.69        23.34 o
  -5   2   5       2150.14       2259.87        37.90 o
  -4   2   5          6.43         -1.76         5.05 o
  -3   2   5      11509.13      11554.65       168.22 o
  -2   2   5        307.39        330.85         8.86 o
  -1   2   5        906.32       1020.02        14.38 o
   0   2   5        583.43        676.02         8.76 o
   1   2   5       6644.38       6741.93        62.48 o
   2   2   5          4.21          9.49         2.57 o
   3   2   5       3986.28       3976.22        40.65 o
   4   2   5       1254.92       1260.18        16.11 o
   5   2   5        358.07        364.84        12.12 o
   6   2   5          0.56          0.04         5.23 o
   7   2   5        806.43        791.67        24.63 o
   8   2   5         52.57         61.86        21.66 o
   9   2   5          0.71          4.03        13.13 o
 -10   3   5         21.89         -1.10        15.47 o
  -9   3   5         14.71         17.60        10.97 o
  -8   3   5          0.73         -3.89         7.91 o
  -7   3   5         15.47         29.10         9.53 o
  -6   3   5        663.22        661.68        17.00 o
  -5   3   5        118.25        131.09         7.98 o
  -4   3   5       1616.78       1632.79        33.44 o
  -3   3   5         13.89         21.55         5.41 o
  -2   3   5        374.15        282.18        10.64 o
  -1   3   5        142.82        116.43         5.98 o
   0   3   5       5203.62       5594.39        54.84 o
   1   3   5        165.20        164.51         4.67 o
   2   3   5        235.61        315.54         6.22 o
   3   3   5        401.85        391.00         7.22 o
   4   3   5        303.28        360.72         8.52 o
   5   3   5         57.56         41.46         7.50 o
   6   3   5       1116.80       1131.18        22.98 o
   7   3   5        104.87         97.98        11.27 o
   8   3   5         14.07         10.29        12.11 o
   9   3   5         46.31         53.31        19.17 o
 -10   4   5         22.83         22.21        16.77 o
  -9   4   5        312.44        287.81        17.13 o
  -8   4   5        110.19        117.29        10.24 o
  -7   4   5       1494.87       1484.30        38.75 o
  -6   4   5        353.81        376.42        13.36 o
  -5   4   5         57.78         64.40         7.18 o
  -4   4   5        693.76        695.02        16.24 o
  -3   4   5       8192.75       8242.49       108.99 o
  -2   4   5        621.43        702.35        15.83 o
  -1   4   5       1276.93       1391.44        17.08 o
   0   4   5       1081.32       1243.89        21.81 o
   1   4   5       9371.64       9656.06       114.65 o
   2   4   5       1083.63       1030.63        12.95 o
   3   4   5        552.58        443.03         8.28 o
   4   4   5        789.45        820.30        13.51 o
   5   4   5         72.44         55.71         5.33 o
   6   4   5        246.84        229.74        10.31 o
   7   4   5        449.57        445.25        18.58 o
   8   4   5         88.86        101.97        14.91 o
   9   4   5          0.63          6.84        42.26 o
 -10   5   5         34.82         27.23        17.28 o
  -9   5   5         36.91         37.04        12.11 o
  -8   5   5          1.64          0.30        10.98 o
  -7   5   5         45.71         57.44         8.43 o
  -6   5   5        225.61        176.20         9.66 o
  -5   5   5          2.22          1.49         5.73 o
  -4   5   5       1169.87       1155.30        32.51 o
  -3   5   5         86.23         75.70         5.50 o
  -2   5   5       2368.67       2155.66        24.54 o
  -1   5   5        103.34        127.53         3.93 o
   0   5   5       2061.59       2114.82        24.97 o
   1   5   5         93.16        107.82         8.08 o
   2   5   5       7253.87       7457.41        89.92 o
   3   5   5          7.97          9.41         2.92 o
   4   5   5         13.20         11.12         3.65 o
   5   5   5         34.31         43.01         4.95 o
   6   5   5        592.77        611.70        16.78 o
   7   5   5        176.25        183.18        13.08 o
   8   5   5         18.06         30.54        11.10 o
   9   5   5         45.70         47.47        14.97 o
 -10   6   5         17.10         10.80        16.68 o
  -9   6   5        319.24        342.01        19.12 o
  -8   6   5        170.18        205.48        15.07 o
  -7   6   5        781.05        795.78        17.53 o
  -6   6   5        303.12        279.10         9.91 o
  -5   6   5        311.47        351.68        10.76 o
  -4   6   5        642.78        624.87        12.30 o
  -3   6   5       5504.39       5298.63        65.28 o
  -2   6   5        809.60        860.36        13.65 o
  -1   6   5       2132.99       2159.09        29.37 o
   0   6   5       6656.91       6565.53        78.27 o
   1   6   5      11658.63      11880.85       171.76 o
   2   6   5       2792.66       2969.37        37.45 o
   3   6   5        527.86        453.22         8.54 o
   4   6   5        478.01        345.01        10.30 o
   5   6   5         32.99         48.39         5.90 o
   6   6   5        689.60        731.36        18.61 o
   7   6   5        366.02        375.73        17.20 o
   8   6   5         21.34         31.11        10.73 o
   9   6   5          1.17          9.56        18.82 o
 -10   7   5         43.97         43.48        45.10 o
  -9   7   5         24.98         35.25        12.31 o
  -8   7   5          1.88         14.48        17.81 o
  -7   7   5         49.85         31.97         7.56 o
  -6   7   5        399.15        432.70        12.52 o
  -5   7   5        143.37        148.77         7.57 o
  -4   7   5         82.26         68.91         5.93 o
  -3   7   5          7.42         11.48         4.32 o
  -2   7   5        199.60        202.40         6.36 o
  -1   7   5         15.50         32.63         4.48 o
   0   7   5         27.22         12.86         2.38 o
   1   7   5        190.11        168.99         8.30 o
   2   7   5       2202.86       2446.08        31.34 o
   3   7   5         24.25          9.25         4.12 o
   4   7   5         15.92         24.38         3.58 o
   5   7   5         25.54         20.06         4.43 o
   6   7   5        400.41        368.34        13.27 o
   7   7   5        165.89        171.04        10.41 o
   8   7   5          5.91         13.07        10.52 o
   9   7   5         64.64         58.91        14.71 o
 -10   8   5         66.18         57.95        14.65 o
  -9   8   5         49.65         45.82        13.24 o
  -8   8   5          7.79         -3.50        10.83 o
  -7   8   5        337.08        324.45        23.17 o
  -6   8   5        395.93        411.75        13.87 o
  -5   8   5        336.68        292.86        11.48 o
  -4   8   5       2358.36       2400.88        35.74 o
  -3   8   5       3836.12       3904.47        54.05 o
  -2   8   5        334.56        389.54         8.93 o
  -1   8   5        100.14        107.35         4.87 o
   0   8   5       1921.35       2023.11        36.70 o
   1   8   5          8.47          8.52         3.59 o
   2   8   5       1686.49       1680.50        22.53 o
   3   8   5       1826.47       1909.37        33.29 o
   4   8   5       2427.01       2542.31        43.16 o
   5   8   5         51.08         56.99         4.85 o
   6   8   5        307.37        273.99        16.50 o
   7   8   5         71.45         66.42         8.63 o
   8   8   5         39.97         50.98        21.05 o
   9   8   5          2.78         -3.96        11.59 o
 -10   9   5          3.58        -11.37        13.22 o
  -9   9   5         18.53         15.93        12.74 o
  -8   9   5          1.46         25.96        11.59 o
  -7   9   5         12.24         -5.01        10.13 o
  -6   9   5        448.49        435.63        14.51 o
  -5   9   5        500.91        469.44        14.64 o
  -4   9   5        383.19        365.79        12.50 o
  -3   9   5         39.92         54.11         6.69 o
  -2   9   5         53.69         30.06         4.97 o
  -1   9   5          6.06          4.30         3.94 o
   0   9   5        309.64        322.56         7.72 o
   1   9   5        136.24        184.56         7.59 o
   2   9   5        296.16        322.92         6.75 o
   3   9   5        393.52        443.23        13.45 o
   4   9   5         19.00         27.97         6.41 o
   5   9   5         14.96         21.86         3.69 o
   6   9   5        528.21        525.87        15.88 o
   7   9   5        318.60        332.11        13.95 o
   8   9   5          2.00         11.92        12.59 o
  -9  10   5          2.37          9.25        12.66 o
  -8  10   5         16.65         16.39        11.91 o
  -7  10   5        166.59        200.80        27.33 o
  -6  10   5        273.28        261.68        15.99 o
  -5  10   5         31.22         35.07         6.97 o
  -4  10   5       1014.42       1011.10        23.37 o
  -3  10   5       1205.48       1133.14        19.42 o
  -2  10   5       1556.30       1480.54        23.16 o
  -1  10   5          5.80          0.44         3.99 o
   0  10   5       5697.95       5742.49        69.06 o
   1  10   5       1280.11       1254.55        26.45 o
   2  10   5       1255.94       1242.98        17.82 o
   3  10   5        271.43        260.79        13.37 o
   4  10   5       2274.77       2257.37        39.84 o
   5  10   5          3.99         -4.23         9.37 o
   6  10   5        266.08        242.79        11.26 o
   7  10   5        138.65        180.73        13.12 o
   8  10   5        133.67        142.70        21.84 o
  -9  11   5         68.23         81.21        20.70 o
  -8  11   5          2.09        -11.69        14.99 o
  -7  11   5         25.96         59.00        11.81 o
  -6  11   5         16.35         13.75         6.69 o
  -5  11   5        754.14        687.66        17.72 o
  -4  11   5        649.04        658.90        16.79 o
  -3  11   5         47.93         43.86         5.47 o
  -2  11   5        190.36        201.21         8.60 o
  -1  11   5        497.38        558.52        12.60 o
   0  11   5        503.76        545.22        13.14 o
   1  11   5          3.70         -1.02         3.97 o
   2  11   5         32.64         25.79         3.25 o
   3  11   5        997.49        992.13        21.24 o
   4  11   5         15.44         28.76         6.84 o
   5  11   5         73.11         50.43        11.11 o
   6  11   5        179.38        186.50         9.78 o
   7  11   5        199.48        212.07        11.79 o
   8  11   5         12.63         20.98        18.28 o
  -9  12   5          0.91          7.08        13.16 o
  -8  12   5         61.06         55.17        13.27 o
  -7  12   5        135.73        163.01        21.34 o
  -6  12   5        147.63        168.94        13.48 o
  -5  12   5        289.62        349.49        21.01 o
  -4  12   5       1288.88       1253.81        24.77 o
  -3  12   5        137.81        145.50         7.96 o
  -2  12   5        758.46        759.82        14.72 o
  -1  12   5        164.63        198.81         8.42 o
   0  12   5       4546.62       4580.61        69.93 o
   1  12   5          0.80         -3.22         4.51 o
   2  12   5       1835.25       1929.67        26.23 o
   3  12   5         39.47         30.77         6.36 o
   4  12   5        568.50        572.44        17.05 o
   5  12   5         35.47         30.15        11.35 o
   6  12   5        664.33        650.40        25.91 o
   7  12   5        134.31        141.59        15.25 o
   8  12   5         93.79         90.41        20.33 o
  -9  13   5         38.21         37.09        18.54 o
  -8  13   5          0.16         -4.14        11.79 o
  -7  13   5         26.16         14.35        11.17 o
  -6  13   5         21.22         27.05        10.34 o
  -5  13   5        142.45        149.13         9.43 o
  -4  13   5        157.52        143.22         8.98 o
  -3  13   5        354.86        365.28        11.08 o
  -2  13   5        721.83        733.39        16.17 o
  -1  13   5         52.83         60.60         4.66 o
   0  13   5         55.37         55.78         4.65 o
   1  13   5          2.34          9.33         4.93 o
   2  13   5         29.81         41.61         3.97 o
   3  13   5        170.51        180.56         6.02 o
   4  13   5          6.06         10.21         7.08 o
   5  13   5         22.70         24.32        11.47 o
   6  13   5         10.85         29.21        12.49 o
   7  13   5         60.77         68.05        14.41 o
   8  13   5         38.27         23.88        23.08 o
  -9  14   5         11.57         22.08        14.11 o
  -8  14   5         58.50         77.89        13.95 o
  -7  14   5          5.41         -5.94        11.06 o
  -6  14   5        284.84        241.00        15.50 o
  -5  14   5        177.09        147.73         9.38 o
  -4  14   5        899.79        887.05        18.13 o
  -3  14   5         19.07         27.61         5.90 o
  -2  14   5       1482.14       1432.24        23.53 o
  -1  14   5        364.48        311.19         9.84 o
   0  14   5       2934.47       2882.73        41.23 o
   1  14   5        171.45        184.55        10.71 o
   2  14   5        821.53        763.42        18.32 o
   3  14   5        108.18        137.07         5.45 o
   4  14   5        724.73        633.50        24.31 o
   5  14   5        119.10        146.38        14.60 o
   6  14   5        436.65        344.12        19.78 o
   7  14   5         29.89         18.11        15.82 o
   8  14   5        101.88         84.73        21.81 o
  -8  15   5          0.07         -7.80        12.30 o
  -7  15   5         18.31        -10.84        10.84 o
  -6  15   5         25.58         40.84        11.49 o
  -5  15   5         52.16         48.53        10.61 o
  -4  15   5         91.25        103.31         7.49 o
  -3  15   5        142.63        137.45         7.69 o
  -2  15   5         21.93         11.78         5.50 o
  -1  15   5         92.57        105.38        11.82 o
   0  15   5          2.28         13.01         4.61 o
   1  15   5          7.27          2.00         4.39 o
   2  15   5        198.27        163.54        13.66 o
   3  15   5        403.55        416.79        12.01 o
   4  15   5         31.83         30.10        11.83 o
   5  15   5         69.20         72.46        13.73 o
   6  15   5          3.16         -1.07        13.03 o
   7  15   5         72.39         52.62        14.91 o
  -8  16   5         10.93        -12.56        17.86 o
  -7  16   5          0.98         -3.28        11.77 o
  -6  16   5        442.03        501.79        21.79 o
  -5  16   5        187.17        216.51        21.07 o
  -4  16   5        454.22        469.11        13.86 o
  -3  16   5        437.04        413.84        14.08 o
  -2  16   5        922.02        922.37        19.59 o
  -1  16   5        129.29        152.99         9.76 o
   0  16   5       1312.38       1381.02        24.90 o
   1  16   5       1089.96       1083.58        28.53 o
   2  16   5        258.58        279.05        21.22 o
   3  16   5          0.47          6.99         6.37 o
   4  16   5       1064.06       1027.39        23.51 o
   5  16   5        102.24        127.73        15.35 o
   6  16   5        107.54        110.56        15.90 o
   7  16   5          0.16        -13.93        13.93 o
  -8  17   5          5.13          9.64        13.67 o
  -7  17   5          8.71          6.07        12.33 o
  -6  17   5          4.07          2.92        11.35 o
  -5  17   5         69.98         69.70         9.92 o
  -4  17   5         71.34        101.71         9.73 o
  -3  17   5          6.21         19.64         6.37 o
  -2  17   5         15.57         15.10         5.72 o
  -1  17   5        145.09        130.52         7.16 o
   0  17   5         76.95         97.04         7.34 o
   1  17   5          0.11          6.84         5.62 o
   2  17   5          2.27          7.39         7.13 o
   3  17   5        204.66        241.57        12.10 o
   4  17   5        209.23        244.26        11.65 o
   5  17   5         30.64         21.12        13.36 o
   6  17   5          0.25          3.11        13.93 o
   7  17   5        119.98        152.39        27.21 o
  -7  18   5         14.02         23.23        12.92 o
  -6  18   5        297.85        324.04        33.86 o
  -5  18   5        523.96        552.08        20.07 o
  -4  18   5        233.84        270.77        18.66 o
  -3  18   5         17.54         14.33         6.11 o
  -2  18   5        389.82        405.79        12.27 o
  -1  18   5        602.29        615.49        17.61 o
   0  18   5        570.52        538.11        15.36 o
   1  18   5        221.99        201.82         9.02 o
   2  18   5        239.75        220.56        19.58 o
   3  18   5        200.34        195.63        19.27 o
   4  18   5        776.49        782.57        21.05 o
   5  18   5        122.97        131.82        16.51 o
   6  18   5         96.93         83.19        16.52 o
  -7  19   5         18.23          4.23        13.16 o
  -6  19   5         16.24         33.79        12.71 o
  -5  19   5         87.70         93.22        11.18 o
  -4  19   5         23.25         37.09        11.84 o
  -3  19   5         17.04         11.26         7.31 o
  -2  19   5          0.35         -5.58         5.58 o
  -1  19   5         44.42         61.82         7.77 o
   0  19   5         43.86         46.23         7.33 o
   1  19   5        123.02        141.90         8.53 o
   2  19   5          3.62         -2.74        10.73 o
   3  19   5         75.46         80.86         9.09 o
   4  19   5        104.02         87.48         9.20 o
   5  19   5          3.14          6.23        23.90 o
   6  19   5          0.96          8.70        15.24 o
  -7  20   5         33.98         22.00        13.82 o
  -6  20   5         82.52        117.17        25.94 o
  -5  20   5        429.44        442.23        17.87 o
  -4  20   5        105.85        115.77        10.82 o
  -3  20   5         21.36         31.30         8.17 o
  -2  20   5         12.35          9.78         7.19 o
  -1  20   5        547.67        534.87        16.53 o
   0  20   5        279.79        297.72        15.61 o
   1  20   5        244.37        227.83        12.90 o
   2  20   5        199.13        225.49        12.63 o
   3  20   5        288.81        306.33        14.17 o
   4  20   5        208.41        205.33        12.60 o
   5  20   5         87.00         93.40        17.06 o
   6  20   5         66.07         49.53        16.72 o
  -6  21   5         12.94         17.98        12.72 o
  -5  21   5          5.49         21.79        10.25 o
  -4  21   5          1.96          1.09         8.61 o
  -3  21   5         44.27         26.85        10.53 o
  -2  21   5          9.05         15.69         9.61 o
  -1  21   5          5.50         23.73         9.77 o
   0  21   5          0.54         16.37         9.74 o
   1  21   5          0.43         14.02         8.73 o
   2  21   5          6.62          6.26         9.01 o
   3  21   5         18.29         24.44         9.64 o
   4  21   5         26.02         18.32        17.94 o
   5  21   5          0.07         25.13        15.42 o
  -6  22   5         14.29         13.99        13.06 o
  -5  22   5        131.35        147.79        15.69 o
  -4  22   5          3.08         -7.33        14.25 o
  -3  22   5        177.46        188.02        19.29 o
  -2  22   5          1.20         -5.67        13.30 o
  -1  22   5        228.36        216.49        15.54 o
   0  22   5        152.96        149.35        13.32 o
   1  22   5        397.23        399.66        16.57 o
   2  22   5         30.55         27.54         9.70 o
   3  22   5         85.22         47.28        10.37 o
   4  22   5         51.82         47.39        15.55 o
   5  22   5        157.97        162.36        24.85 o
  -5  23   5          3.66        -19.72        40.84 o
  -4  23   5          5.56         10.57        15.67 o
  -3  23   5          0.11        -13.59        14.76 o
  -2  23   5          9.00         15.00        14.31 o
  -1  23   5          4.98         16.63        29.12 o
   0  23   5          6.77          8.61        14.21 o
   1  23   5         12.48         30.82        16.58 o
   2  23   5         12.07          2.63         9.68 o
   3  23   5         47.78         57.57        11.03 o
   4  23   5          8.95          5.21        22.15 o
  -4  24   5          3.70         23.31        16.99 o
  -3  24   5        223.07        262.86        25.92 o
  -2  24   5          4.99         18.11        15.07 o
  -1  24   5         89.46        101.02        17.28 o
   0  24   5          4.75          0.41        13.99 o
   1  24   5        355.16        313.09        16.01 o
   2  24   5          0.07          0.43         9.82 o
   3  24   5         56.13         50.33        15.96 o
  -3  25   5          0.04         -4.86        16.55 o
  -2  25   5          0.00        -12.16        15.54 o
  -1  25   5          5.28         27.23        24.15 o
   0  25   5          3.48        -12.11        12.11 o
   1  25   5         48.81         30.30        13.42 o
   2  25   5         18.37          9.06        10.67 o
  -2  26   5          9.41         13.45        16.77 o
  -1  26   5        249.94        288.45        31.60 o
   0  26   5          0.30        -12.20        13.03 o
   1  26   5         99.83         65.62        14.71 o
 -10   0   6         38.98         40.48        25.57 o
  -8   0   6        578.00        560.26        59.66 o
  -6   0   6       2370.59       2276.06        56.24 o
  -4   0   6       1377.49       1349.32        35.40 o
  -2   0   6      25184.03      26362.53       645.20 o
   0   0   6       1594.91       1725.43        34.13 o
   2   0   6       9629.25       9373.90       122.36 o
   4   0   6       3626.36       3469.86        53.68 o
   6   0   6        260.15        207.29        24.50 o
   8   0   6        162.49        159.08        24.15 o
 -10   1   6          0.83         28.69        17.55 o
  -9   1   6          1.45         -0.05        10.55 o
  -8   1   6          0.44         -8.18         8.18 o
  -7   1   6        166.73        144.35        10.37 o
  -6   1   6          4.86         12.14         7.01 o
  -5   1   6        237.00        185.04        17.64 o
  -4   1   6          9.16         11.62         5.66 o
  -3   1   6          2.95          0.40         5.14 o
  -2   1   6        156.29        206.14        10.00 o
  -1   1   6        587.75        549.75        11.39 o
   0   1   6       1285.13       1245.87        30.24 o
   1   1   6       1196.81       1223.01        12.65 o
   2   1   6         68.93         38.06         2.67 o
   3   1   6         14.83         29.75         2.65 o
   4   1   6        290.61        336.09         8.06 o
   5   1   6       2542.57       2515.96        37.77 o
   6   1   6        115.48        105.75        10.32 o
   7   1   6        383.50        358.01        30.18 o
   8   1   6          2.01         10.68        12.52 o
   9   1   6         30.90         12.70        14.31 o
 -10   2   6         17.44         28.03        18.46 o
  -9   2   6          4.54          4.96        11.06 o
  -8   2   6        787.59        875.31        23.02 o
  -7   2   6        134.22        144.10        10.36 o
  -6   2   6       1005.97       1020.09        22.53 o
  -5   2   6         35.50         27.55         6.48 o
  -4   2   6       1198.91       1210.65        23.08 o
  -3   2   6       2461.00       2338.52        38.17 o
  -2   2   6      26428.33      26390.56       435.13 o
  -1   2   6       2454.08       2408.46        31.07 o
   0   2   6       3602.62       3839.49        56.86 o
   1   2   6          0.80          4.68         2.43 o
   2   2   6       8084.78       8034.63        83.51 o
   3   2   6        216.13        204.66         5.53 o
   4   2   6       2614.81       2532.49        31.08 o
   5   2   6        201.38        237.59         7.80 o
   6   2   6        220.47        232.30        13.00 o
   7   2   6         39.57         28.19        10.13 o
   8   2   6        189.26        214.78        26.99 o
   9   2   6          0.56          0.76        13.75 o
 -10   3   6          7.40          9.36        16.82 o
  -9   3   6          5.64         -7.20        10.96 o
  -8   3   6         31.08         22.65         8.74 o
  -7   3   6        185.43        174.86        11.10 o
  -6   3   6         37.51         53.43         9.68 o
  -5   3   6         60.55         36.29         6.73 o
  -4   3   6        606.09        644.80        18.45 o
  -3   3   6       1200.13       1249.42        22.99 o
  -2   3   6        947.79       1014.26        17.63 o
  -1   3   6        230.72        220.11         9.01 o
   0   3   6         21.61         56.31         4.01 o
   1   3   6       2404.70       2297.78        27.04 o
   2   3   6         97.71         88.19         4.21 o
   3   3   6         38.73         27.07         3.33 o
   4   3   6        470.19        440.07         9.22 o
   5   3   6        608.67        604.73        13.20 o
   6   3   6         49.75         38.78         6.78 o
   7   3   6        314.96        324.67        16.53 o
   8   3   6          4.71          3.45        12.23 o
   9   3   6         27.69         16.26        14.46 o
 -10   4   6          3.19          6.92        16.69 o
  -9   4   6          8.42         12.51        11.66 o
  -8   4   6        487.33        456.50        16.92 o
  -7   4   6        130.07        110.29         9.80 o
  -6   4   6        606.80        604.77        17.20 o
  -5   4   6        509.70        513.38        14.70 o
  -4   4   6       1146.64       1193.26        20.58 o
  -3   4   6        391.18        383.29        11.89 o
  -2   4   6       7619.76       7689.67       101.44 o
  -1   4   6        230.42        245.16         6.90 o
   0   4   6       1264.33       1505.65        20.58 o
   1   4   6        252.79        284.64         7.45 o
   2   4   6       2877.12       2870.21        36.58 o
   3   4   6        100.88         81.26         5.67 o
   4   4   6        745.69        791.88        13.65 o
   5   4   6        116.30        133.58         6.80 o
   6   4   6        110.99         87.27         7.64 o
   7   4   6         64.79         71.87        10.92 o
   8   4   6         91.54         75.68        12.35 o
   9   4   6          0.58        -15.27        15.27 o
 -10   5   6         43.14         17.69        17.55 o
  -9   5   6          3.53        -12.77        12.77 o
  -8   5   6         70.25         53.84         9.57 o
  -7   5   6        110.56         94.58         9.53 o
  -6   5   6         13.95         11.60         7.34 o
  -5   5   6        176.95        159.20        11.58 o
  -4   5   6         44.69         40.05         5.77 o
  -3   5   6        172.11        183.49        14.02 o
  -2   5   6         12.10         17.79         4.25 o
  -1   5   6        747.60        625.69        12.12 o
   0   5   6         49.01         66.32         3.75 o
   1   5   6       2411.18       2363.87        32.99 o
   2   5   6         31.52         35.10         4.09 o
   3   5   6         56.14         40.94         3.82 o
   4   5   6         93.00        103.93         5.26 o
   5   5   6        253.67        240.53         9.85 o
   6   5   6        135.03        128.65         9.23 o
   7   5   6        305.62        297.24        15.73 o
   8   5   6         50.65         75.02        14.29 o
   9   5   6         17.61          3.53        26.28 o
 -10   6   6          1.02          5.68        16.88 o
  -9   6   6         64.24         81.58        13.71 o
  -8   6   6        353.00        413.84        19.66 o
  -7   6   6        168.53        202.99        11.56 o
  -6   6   6        597.27        654.28        18.23 o
  -5   6   6       1905.00       1797.40        32.47 o
  -4   6   6       1689.90       1709.22        27.18 o
  -3   6   6        679.60        739.03        13.31 o
  -2   6   6       4134.23       3923.37        53.80 o
  -1   6   6       1032.82       1065.06        15.52 o
   0   6   6       1330.00       1388.72        18.85 o
   1   6   6       2595.54       2555.57        39.97 o
   2   6   6       5678.98       5460.92        73.22 o
   3   6   6        226.97        243.33         6.62 o
   4   6   6        282.75        286.61         7.99 o
   5   6   6        870.44        862.96        16.46 o
   6   6   6        146.92        135.98         9.09 o
   7   6   6         21.77         36.11         9.96 o
   8   6   6        100.45         89.94        12.66 o
 -10   7   6         18.10         24.62        13.57 o
  -9   7   6          0.26        -11.30        11.89 o
  -8   7   6        135.52        101.15        13.45 o
  -7   7   6        104.99        121.22         9.49 o
  -6   7   6          5.16         17.17         6.37 o
  -5   7   6        166.67        175.55         8.75 o
  -4   7   6          1.88          8.08         4.66 o
  -3   7   6       3007.83       2959.31        42.30 o
  -2   7   6        168.60        143.40         8.80 o
  -1   7   6        123.88        136.52         4.76 o
   0   7   6         35.23         33.66         3.18 o
   1   7   6       2472.85       2636.69        41.39 o
   2   7   6         44.46         44.59         4.21 o
   3   7   6         47.95         67.60         4.01 o
   4   7   6        171.14        175.13         6.28 o
   5   7   6         51.75         68.21         5.53 o
   6   7   6         20.15         10.00         6.78 o
   7   7   6        206.01        223.61        14.18 o
   8   7   6        232.20        250.78        16.27 o
 -10   8   6          9.78         11.47        13.93 o
  -9   8   6         49.93         43.64        13.52 o
  -8   8   6        119.24         98.55        18.28 o
  -7   8   6        224.70        222.25        11.91 o
  -6   8   6       1296.34       1375.19        27.68 o
  -5   8   6       2081.02       2080.21        36.63 o
  -4   8   6        156.31        138.42         7.34 o
  -3   8   6        367.98        389.92        10.64 o
  -2   8   6       1467.33       1461.73        31.16 o
  -1   8   6       2989.91       2918.49        48.69 o
   0   8   6       1101.16       1107.09        17.60 o
   1   8   6       1078.04       1071.05        19.58 o
   2   8   6        928.79        926.27        14.16 o
   3   8   6        658.79        639.19        11.10 o
   4   8   6        231.33        206.28         5.65 o
   5   8   6        400.85        387.55        10.48 o
   6   8   6         60.91         59.45         7.80 o
   7   8   6         50.22         30.52        13.23 o
   8   8   6         86.72         82.27        12.26 o
  -9   9   6          0.19        -11.24        12.59 o
  -8   9   6         44.23         47.89        12.79 o
  -7   9   6         92.11         90.32         9.45 o
  -6   9   6        168.43        190.67        10.74 o
  -5   9   6          5.19         10.49         6.89 o
  -4   9   6          3.51         -3.89         4.97 o
  -3   9   6       1002.18       1043.42        26.58 o
  -2   9   6         14.03          3.47         4.03 o
  -1   9   6        701.11        665.59        13.17 o
   0   9   6        152.31        140.97         9.32 o
   1   9   6        940.99        933.68        17.91 o
   2   9   6          0.88          0.57         2.86 o
   3   9   6         44.07         53.49         5.40 o
   4   9   6          1.72          6.79         6.04 o
   5   9   6          0.22          0.24         8.00 o
   6   9   6         66.57         74.42         7.95 o
   7   9   6         56.62         61.23        10.38 o
   8   9   6        181.97        168.69        22.31 o
  -9  10   6         80.77         91.62        15.14 o
  -8  10   6         36.63         36.38        12.61 o
  -7  10   6        267.38        307.33        17.18 o
  -6  10   6        182.65        167.08        11.74 o
  -5  10   6       1829.68       1737.95        32.29 o
  -4  10   6        361.45        405.16        12.01 o
  -3  10   6        492.96        421.59        12.54 o
  -2  10   6       1058.10        916.16        16.35 o
  -1  10   6       4543.98       4497.46        61.28 o
   0  10   6        288.68        269.16         9.39 o
   1  10   6       2315.97       2225.08        37.54 o
   2  10   6       1536.96       1492.44        23.40 o
   3  10   6        727.59        661.35        12.52 o
   4  10   6         69.73        110.81         8.57 o
   5  10   6        511.58        492.46        20.81 o
   6  10   6         88.06         77.36         7.82 o
   7  10   6         91.40         73.46        11.14 o
   8  10   6         28.69         43.49        19.06 o
  -9  11   6         14.53          7.92        16.43 o
  -8  11   6         27.46         30.53        12.43 o
  -7  11   6        182.77        166.35        14.52 o
  -6  11   6          2.81          8.30         6.97 o
  -5  11   6          0.04          6.16         6.82 o
  -4  11   6        119.92        103.07         8.25 o
  -3  11   6        252.00        239.03         9.43 o
  -2  11   6         98.50         64.38         6.70 o
  -1  11   6          1.06         -4.18         4.18 o
   0  11   6          7.32          5.27         4.98 o
   1  11   6        327.35        281.32        10.33 o
   2  11   6        258.70        249.96         7.82 o
   3  11   6         18.42         11.15         3.11 o
   4  11   6         62.33         75.60        12.40 o
   5  11   6          7.24          8.05        15.34 o
   6  11   6        108.88        119.64        10.55 o
   7  11   6          5.50          7.90        12.42 o
   8  11   6         82.99         74.21        20.59 o
  -9  12   6        194.55        224.48        23.92 o
  -8  12   6          5.22         -3.13        12.31 o
  -7  12   6        206.89        198.67        15.68 o
  -6  12   6         13.99         14.05         7.43 o
  -5  12   6       1007.44        986.46        22.40 o
  -4  12   6         77.53         66.31         7.82 o
  -3  12   6       2121.27       2141.86        32.82 o
  -2  12   6        431.53        496.09        14.05 o
  -1  12   6       1755.71       1743.43        26.99 o
   0  12   6         63.30         73.71         6.50 o
   1  12   6       2059.08       2163.49        35.88 o
   2  12   6         26.44         28.46         5.97 o
   3  12   6        359.64        419.80        10.44 o
   4  12   6          1.46         -6.84         9.63 o
   5  12   6       1049.90       1002.74        30.47 o
   6  12   6        123.93        115.29        17.63 o
   7  12   6         39.22         41.74        16.53 o
   8  12   6          9.27         10.26        19.29 o
  -9  13   6         10.66         14.80        14.21 o
  -8  13   6         62.35         61.48        27.21 o
  -7  13   6         15.30          6.00        11.28 o
  -6  13   6        105.23         86.94        12.25 o
  -5  13   6         11.28          4.95         7.25 o
  -4  13   6        205.59        240.38        11.25 o
  -3  13   6         94.22        116.49         9.30 o
  -2  13   6         23.30         21.62         6.29 o
  -1  13   6        113.29        103.59         7.00 o
   0  13   6        151.97        129.56         8.00 o
   1  13   6        348.79        404.65        12.05 o
   2  13   6        172.31        206.83        10.67 o
   3  13   6         26.56         21.58         3.92 o
   4  13   6        107.38        127.51        12.95 o
   5  13   6         28.90         49.87        12.54 o
   6  13   6         20.68         24.58        12.30 o
   7  13   6          1.65         41.22        13.82 o
  -8  14   6          9.62          2.40        15.97 o
  -7  14   6        143.44        178.46        20.30 o
  -6  14   6          0.40         -5.61        10.32 o
  -5  14   6        527.63        538.38        17.23 o
  -4  14   6        184.34        193.21        12.31 o
  -3  14   6        641.38        631.59        17.07 o
  -2  14   6        167.91        149.62         8.73 o
  -1  14   6       2561.09       2571.51        42.41 o
   0  14   6         13.71         19.61         6.18 o
   1  14   6        875.34        845.42        31.67 o
   2  14   6        183.38        186.50         7.77 o
   3  14   6        412.38        396.67        10.58 o
   4  14   6         30.60         27.96        11.48 o
   5  14   6        798.55        823.10        29.24 o
   6  14   6          0.52         10.79        12.72 o
   7  14   6         48.98         54.00        14.81 o
  -8  15   6         46.58         67.05        14.51 o
  -7  15   6         17.08          8.41        12.18 o
  -6  15   6         54.25         36.54        12.98 o
  -5  15   6          7.65         -2.62         9.87 o
  -4  15   6        102.63        108.34        17.12 o
  -3  15   6        165.33        158.33         9.67 o
  -2  15   6         12.35         -5.50         5.94 o
  -1  15   6        163.30        135.68         9.02 o
   0  15   6         78.29        117.82         8.35 o
   1  15   6        106.82         78.80         9.94 o
   2  15   6        123.34        138.13        12.40 o
   3  15   6         81.04         81.07         8.51 o
   4  15   6        399.86        401.65        20.34 o
   5  15   6         51.37         22.24        12.91 o
   6  15   6          1.21         -7.19        13.13 o
   7  15   6          6.90         -1.63        13.74 o
  -8  16   6          0.74          0.61        13.37 o
  -7  16   6         53.18         53.82        13.46 o
  -6  16   6          7.81         -0.78        10.87 o
  -5  16   6        276.64        303.78        33.60 o
  -4  16   6        547.68        559.91        17.43 o
  -3  16   6        183.73        194.03        12.51 o
  -2  16   6          0.96         -0.72         6.18 o
  -1  16   6       1079.55        995.48        20.80 o
   0  16   6         96.76         83.22         8.23 o
   1  16   6         76.28        113.36        10.25 o
   2  16   6         27.64         34.67         7.76 o
   3  16   6        984.85       1024.12        30.85 o
   4  16   6        142.02        162.07        15.76 o
   5  16   6        188.24        133.61        15.95 o
   6  16   6         47.52         47.78        15.27 o
   7  16   6         29.33         10.05        14.62 o
  -8  17   6         23.55         31.68        19.69 o
  -7  17   6         21.43         22.67        13.10 o
  -6  17   6          1.76         15.28        11.76 o
  -5  17   6          0.51         -5.98        10.78 o
  -4  17   6          2.80          8.15         7.37 o
  -3  17   6         69.90         60.50         8.32 o
  -2  17   6          5.63         -3.19         5.31 o
  -1  17   6         88.43        126.15         7.72 o
   0  17   6          1.31         10.24         8.64 o
   1  17   6         32.14          8.77         8.69 o
   2  17   6        109.95        102.05         9.50 o
   3  17   6         52.95         57.63        10.87 o
   4  17   6        181.28        190.89        10.18 o
   5  17   6         36.66         44.96        14.43 o
   6  17   6          9.42         17.14        14.68 o
  -7  18   6         38.56         47.07        14.22 o
  -6  18   6        275.42        263.05        17.91 o
  -5  18   6        120.40        137.89        14.06 o
  -4  18   6         73.66         77.36        23.26 o
  -3  18   6         51.64         54.95         8.26 o
  -2  18   6        271.21        226.88         9.30 o
  -1  18   6        574.67        599.60        16.27 o
   0  18   6        807.39        774.81        23.45 o
   1  18   6        321.55        336.24        14.02 o
   2  18   6          3.79         18.05         7.79 o
   3  18   6        457.66        378.37        14.86 o
   4  18   6        141.82        131.98        16.24 o
   5  18   6        184.49        251.03        33.05 o
   6  18   6         48.24         43.96        16.00 o
  -7  19   6         29.34         26.70        13.78 o
  -6  19   6         48.54         54.68        13.28 o
  -5  19   6          1.76          7.89        11.30 o
  -4  19   6         70.87         69.50        11.75 o
  -3  19   6         60.06         71.20         7.40 o
  -2  19   6         55.86         52.08         7.81 o
  -1  19   6          1.83         -9.00         9.06 o
   0  19   6          4.13         -9.14         9.14 o
   1  19   6          1.95         -3.76         8.27 o
   2  19   6          1.34         -3.88         8.00 o
   3  19   6         65.32         56.17         9.09 o
   4  19   6         40.63         54.80        14.46 o
   5  19   6         60.31         58.86        15.92 o
   6  19   6         16.77         26.41        16.15 o
  -6  20   6        197.90        225.18        17.61 o
  -5  20   6         20.81         11.85        11.48 o
  -4  20   6         68.67         67.33        13.53 o
  -3  20   6        114.01        145.68        24.86 o
  -2  20   6        440.18        440.19        18.80 o
  -1  20   6        149.36        129.81        13.19 o
   0  20   6        328.35        329.60        16.78 o
   1  20   6        364.79        358.16        15.47 o
   2  20   6        253.45        251.75        14.66 o
   3  20   6        163.17        186.01        11.91 o
   4  20   6         77.28         89.07        15.91 o
   5  20   6        205.32        224.45        20.48 o
  -6  21   6         21.29         37.95        13.48 o
  -5  21   6          3.86         21.66        17.04 o
  -4  21   6         57.87         56.43        16.18 o
  -3  21   6         67.08         50.48        19.17 o
  -2  21   6          3.31         -9.01        12.94 o
  -1  21   6          8.07         14.33        10.27 o
   0  21   6         43.19         24.09        11.90 o
   1  21   6          2.12          9.46         9.31 o
   2  21   6         17.37         19.12        13.33 o
   3  21   6          4.52          2.42         8.91 o
   4  21   6          0.39         29.44        15.01 o
   5  21   6         54.77         73.57        16.95 o
  -5  22   6         32.87         39.54        16.68 o
  -4  22   6        151.10        158.02        20.01 o
  -3  22   6         37.01         24.55        38.35 o
  -2  22   6         85.50        102.79        16.82 o
  -1  22   6         47.70         54.87        12.84 o
   0  22   6        528.37        563.15        22.67 o
   1  22   6         95.58        103.50        11.80 o
   2  22   6        147.91        118.04        19.89 o
   3  22   6         38.58         46.07        10.38 o
   4  22   6         61.26         69.33        16.37 o
  -5  23   6          0.06         23.84        30.89 o
  -4  23   6         17.02         30.46        16.77 o
  -3  23   6         23.02         46.87        16.31 o
  -2  23   6         18.50         27.03        15.54 o
  -1  23   6          1.38          8.40        19.53 o
   0  23   6          0.42        -13.27        13.27 o
   1  23   6         12.46         30.25        10.25 o
   2  23   6          8.82         21.28        10.15 o
   3  23   6         20.94         25.42        14.09 o
  -4  24   6        139.27        131.92        20.52 o
  -3  24   6          8.45         25.78        28.05 o
  -2  24   6         53.14         42.49        17.32 o
  -1  24   6         19.66         18.15        15.27 o
   0  24   6        419.52        433.09        25.75 o
   1  24   6          6.88         13.98        10.41 o
   2  24   6        134.14        126.93        12.88 o
  -3  25   6          0.77        -14.20        16.07 o
  -2  25   6          6.29         -6.50        16.55 o
  -1  25   6          0.09          2.72        16.04 o
   0  25   6         34.32         28.20        13.34 o
   1  25   6         26.21         31.78        13.52 o
  -9   0   7         80.36        108.37        16.37 o
  -7   0   7        960.44        956.20        33.13 o
  -5   0   7        836.75        858.05        28.12 o
  -3   0   7       3973.40       4081.81        89.39 o
  -1   0   7       1361.78       1310.35        32.89 o
   1   0   7        242.54        296.62         9.19 o
   3   0   7       3876.79       3959.00        60.74 o
   5   0   7          3.58         -4.37         9.38 o
   7   0   7        267.45        225.84        24.15 o
 -10   1   7        129.14        141.94        29.12 o
  -9   1   7          0.83         -8.84         8.84 o
  -8   1   7         29.42         21.94        10.25 o
  -7   1   7         34.24         45.72         9.18 o
  -6   1   7        432.58        383.06        18.96 o
  -5   1   7          0.55          5.68         6.39 o
  -4   1   7          0.14          1.27         6.30 o
  -3   1   7       1154.06       1176.85        22.72 o
  -2   1   7         62.02         71.97         6.46 o
  -1   1   7         29.44         39.10         4.74 o
   0   1   7        199.20        216.62         6.52 o
   1   1   7         42.93         57.79         3.45 o
   2   1   7       2282.56       2233.35        22.57 o
   3   1   7          9.89         14.57         2.53 o
   4   1   7       1502.92       1524.48        26.20 o
   5   1   7         56.75         57.73         4.90 o
   6   1   7        114.81        111.72         9.63 o
   7   1   7          3.87          9.83         9.97 o
   8   1   7        133.86        126.93        20.60 o
 -10   2   7          1.93          7.67        17.78 o
  -9   2   7         52.08         54.29        12.94 o
  -8   2   7          5.09         -2.34        14.15 o
  -7   2   7       1309.97       1381.13        29.19 o
  -6   2   7         98.55        123.85         9.81 o
  -5   2   7        295.87        267.43        11.33 o
  -4   2   7         72.47         73.64         7.19 o
  -3   2   7       7293.70       7360.80       109.72 o
  -2   2   7       6045.68       5957.94        89.22 o
  -1   2   7       2887.33       2787.90        49.95 o
   0   2   7        135.78        138.40         5.43 o
   1   2   7        692.11        655.65         9.10 o
   2   2   7         66.59         96.14         4.17 o
   3   2   7       6795.72       6740.43        82.44 o
   4   2   7        169.21        218.88         7.29 o
   5   2   7          5.02          4.39         5.10 o
   6   2   7        350.20        345.00        15.82 o
   7   2   7        512.02        520.60        21.35 o
   8   2   7         11.98         16.17        12.74 o
 -10   3   7         92.92         66.63        19.57 o
  -9   3   7         29.35         18.06        16.48 o
  -8   3   7          6.47         27.74         9.30 o
  -7   3   7         82.23         85.42         9.94 o
  -6   3   7        831.60        799.63        20.55 o
  -5   3   7         16.06         15.82         6.92 o
  -4   3   7        439.87        449.02        13.93 o
  -3   3   7       2269.64       2193.09        36.75 o
  -2   3   7       1183.24       1134.52        21.57 o
  -1   3   7        184.57        164.40         6.55 o
   0   3   7       1041.93       1041.55        15.81 o
   1   3   7        418.57        465.51         8.05 o
   2   3   7       1006.96        982.33        15.35 o
   3   3   7        650.99        652.94        14.72 o
   4   3   7         85.54         92.72         6.89 o
   5   3   7          4.88          0.40         5.67 o
   6   3   7        739.07        772.84        23.66 o
   7   3   7          0.80          8.01        11.60 o
   8   3   7         67.69         59.66        14.46 o
 -10   4   7          0.59         15.33        17.69 o
  -9   4   7         67.16         83.31        13.96 o
  -8   4   7         25.88         27.21         9.37 o
  -7   4   7        919.06        896.63        23.14 o
  -6   4   7        121.99         82.07        10.13 o
  -5   4   7        705.00        725.87        21.34 o
  -4   4   7        656.90        703.17        16.95 o
  -3   4   7       4976.19       4844.00        74.12 o
  -2   4   7       1276.72       1411.59        25.38 o
  -1   4   7       1793.56       1814.26        24.82 o
   0   4   7       1189.03       1094.01        17.52 o
   1   4   7       2586.93       2796.57        42.10 o
   2   4   7          1.86          4.94         3.52 o
   3   4   7       3404.67       3173.10        37.60 o
   4   4   7        216.94        217.03         7.42 o
   5   4   7         46.41         38.02         6.58 o
   6   4   7        294.00        299.08        14.97 o
   7   4   7        436.79        471.15        38.74 o
   8   4   7          5.28          7.51        14.13 o
 -10   5   7        100.11         95.36        15.92 o
  -9   5   7        133.60        143.15        15.48 o
  -8   5   7          0.40          2.27         8.56 o
  -7   5   7        118.54        148.78        18.45 o
  -6   5   7        680.44        633.37        19.82 o
  -5   5   7         30.77         49.82         7.69 o
  -4   5   7         80.46         78.03         6.52 o
  -3   5   7        560.00        574.26        14.91 o
  -2   5   7         43.90         51.70         5.98 o
  -1   5   7        104.07        118.55         5.94 o
   0   5   7        676.96        732.90        14.79 o
   1   5   7         26.81         45.78         3.96 o
   2   5   7        318.21        269.95         9.89 o
   3   5   7        128.29        148.99         7.33 o
   4   5   7          1.16         -0.86         4.21 o
   5   5   7         66.60         66.17         7.33 o
   6   5   7        672.88        696.69        22.52 o
   7   5   7         75.03         97.01        18.35 o
   8   5   7        129.19        121.69        13.85 o
 -10   6   7          1.74          6.71        13.24 o
  -9   6   7         23.46         23.63        13.23 o
  -8   6   7        122.66        154.61        10.20 o
  -7   6   7        732.32        777.35        21.78 o
  -6   6   7        332.33        388.99        14.82 o
  -5   6   7        207.65        212.66        10.63 o
  -4   6   7       1035.61        957.42        17.15 o
  -3   6   7        723.10        692.90        13.10 o
  -2   6   7        428.91        379.34         9.87 o
  -1   6   7       3501.42       3376.16        49.27 o
   0   6   7       1996.75       2088.95        27.33 o
   1   6   7       1345.74       1484.59        25.58 o
   2   6   7        110.20         93.77         6.60 o
   3   6   7       1936.12       1957.52        33.23 o
   4   6   7        370.05        331.71        14.99 o
   5   6   7        174.41        178.02        17.12 o
   6   6   7        193.09        215.73        11.18 o
   7   6   7        172.45        176.63        13.94 o
   8   6   7         19.65         16.25        11.21 o
  -9   7   7         98.42         97.00        15.28 o
  -8   7   7         60.11         83.83        13.66 o
  -7   7   7         68.02         60.07        10.26 o
  -6   7   7        885.96        874.90        20.88 o
  -5   7   7         56.26         51.30         6.87 o
  -4   7   7          8.69         21.53         5.18 o
  -3   7   7         76.59         57.62         5.85 o
  -2   7   7        130.76        166.36        10.35 o
  -1   7   7        467.78        411.89        13.28 o
   0   7   7         78.04         85.67         6.10 o
   1   7   7        268.21        289.18         9.68 o
   2   7   7        405.58        395.86        10.74 o
   3   7   7        123.48        109.13         5.19 o
   4   7   7         83.26         93.56         5.30 o
   5   7   7        306.03        373.53        13.12 o
   6   7   7        492.01        486.14        25.83 o
   7   7   7        422.84        423.50        19.27 o
   8   7   7        152.02        150.34        18.13 o
  -9   8   7          0.42         -6.56        14.19 o
  -8   8   7        355.38        389.06        20.06 o
  -7   8   7        336.25        305.02        14.02 o
  -6   8   7        632.47        588.12        18.27 o
  -5   8   7         81.71        104.02         9.01 o
  -4   8   7        595.89        572.95        13.88 o
  -3   8   7        917.63        923.17        17.23 o
  -2   8   7       2258.10       2409.00        35.16 o
  -1   8   7       1409.67       1470.76        23.13 o
   0   8   7       1562.74       1528.34        23.34 o
   1   8   7         22.72         31.87         5.09 o
   2   8   7        576.31        605.31        12.66 o
   3   8   7       1029.53       1081.75        16.85 o
   4   8   7        260.08        298.57         7.40 o
   5   8   7         99.42         84.84         7.94 o
   6   8   7        247.46        213.65        10.75 o
   7   8   7        147.46        162.08        13.24 o
   8   8   7         49.09         47.96        19.06 o
  -9   9   7         56.60         50.96        22.97 o
  -8   9   7          2.20         35.79        18.51 o
  -7   9   7         22.72         30.12         8.64 o
  -6   9   7        291.37        291.35        16.20 o
  -5   9   7          3.66         -5.64         7.10 o
  -4   9   7         17.91         20.98         5.82 o
  -3   9   7        374.55        421.42        11.60 o
  -2   9   7         89.29         76.85         5.36 o
  -1   9   7         54.90         66.15         5.35 o
   0   9   7         30.88         32.07         5.86 o
   1   9   7         92.83         95.53         6.77 o
   2   9   7        316.10        324.95        15.88 o
   3   9   7        330.15        369.71         8.90 o
   4   9   7        261.09        255.19         7.66 o
   5   9   7        121.41        115.20         8.88 o
   6   9   7        349.72        330.69        13.20 o
   7   9   7        281.61        269.47        15.06 o
   8   9   7         59.76         73.72        20.80 o
  -9  10   7         16.23         10.20        14.11 o
  -8  10   7        578.64        564.33        35.09 o
  -7  10   7        386.13        459.42        31.29 o
  -6  10   7        537.34        553.11        18.35 o
  -5  10   7          0.70         -4.61         7.06 o
  -4  10   7        915.18        946.49        18.63 o
  -3  10   7        639.02        574.79        13.49 o
  -2  10   7        306.29        309.69        10.36 o
  -1  10   7       1111.88       1054.75        18.47 o
   0  10   7       4683.23       4820.25        73.65 o
   1  10   7         14.31         16.45         5.00 o
   2  10   7        637.56        612.22        13.09 o
   3  10   7        751.55        698.82        12.35 o
   4  10   7        215.40        209.02        14.23 o
   5  10   7        170.57        174.48         9.16 o
   6  10   7        235.57        256.42        13.84 o
   7  10   7         49.24         59.05        36.93 o
   8  10   7         36.54         43.31        28.76 o
  -9  11   7         45.90         70.16        15.79 o
  -8  11   7         18.67         22.08        12.84 o
  -7  11   7          5.02         -2.07        10.97 o
  -6  11   7          0.62          2.57         7.89 o
  -5  11   7          0.30         -1.90         7.27 o
  -4  11   7         13.71         11.44         6.06 o
  -3  11   7         61.24         34.59         5.53 o
  -2  11   7         47.20         51.08         6.72 o
  -1  11   7        123.84         99.13         6.10 o
   0  11   7         56.25         41.46         6.05 o
   1  11   7         57.15         82.38         6.42 o
   2  11   7        297.09        252.66         8.68 o
   3  11   7        450.50        421.97         9.19 o
   4  11   7         61.49         69.72         6.45 o
   5  11   7        284.30        334.89        18.03 o
   6  11   7         20.82         35.92        12.23 o
   7  11   7         80.49         94.58        19.79 o
  -9  12   7         17.07         15.32        23.17 o
  -8  12   7        350.50        382.54        21.32 o
  -7  12   7         99.14         89.03        14.00 o
  -6  12   7        130.25        116.98        10.35 o
  -5  12   7          1.57          6.35         7.64 o
  -4  12   7       1246.51       1179.85        22.06 o
  -3  12   7         25.27         22.05         6.89 o
  -2  12   7        205.70        229.97        10.66 o
  -1  12   7        870.22        888.64        18.75 o
   0  12   7       1608.28       1458.31        27.10 o
   1  12   7          3.55         11.49         5.23 o
   2  12   7        550.91        588.72        13.49 o
   3  12   7         28.65         32.42         3.91 o
   4  12   7        332.35        342.93        17.62 o
   5  12   7         20.63          5.13        11.18 o
   6  12   7         76.57         72.24        13.39 o
   7  12   7          2.90        -14.94        17.28 o
  -8  13   7          4.26         19.28        13.59 o
  -7  13   7          0.33         -6.72        11.79 o
  -6  13   7          9.23         14.41        11.11 o
  -5  13   7         24.20         24.24         8.18 o
  -4  13   7         65.42         64.01         8.44 o
  -3  13   7          3.29         -1.44         5.17 o
  -2  13   7        319.71        294.85        11.46 o
  -1  13   7          1.04         -4.92         4.92 o
   0  13   7          0.64         -4.97         5.89 o
   1  13   7          0.47         -5.92         5.92 o
   2  13   7        461.51        479.51        12.56 o
   3  13   7        326.49        272.93        11.22 o
   4  13   7        119.75        116.58        16.26 o
   5  13   7        211.18        238.81        17.01 o
   6  13   7          1.24         -1.52        11.79 o
   7  13   7         45.77         68.87        19.83 o
  -8  14   7        113.54        160.50        17.09 o
  -7  14   7         32.17         46.46        13.24 o
  -6  14   7        189.40        170.88        15.13 o
  -5  14   7        224.02        246.47        12.48 o
  -4  14   7       1418.49       1315.85        27.13 o
  -3  14   7          0.86         -0.05         6.91 o
  -2  14   7        297.13        270.05        11.40 o
  -1  14   7        563.64        553.64        14.47 o
   0  14   7        375.58        450.94        14.22 o
   1  14   7        624.10        637.59        25.93 o
   2  14   7       1024.22        996.04        22.71 o
   3  14   7         34.73         44.87         6.82 o
   4  14   7        491.25        397.03        20.65 o
   5  14   7         89.07        106.15        14.66 o
   6  14   7         95.39         85.57        14.80 o
   7  14   7          2.04         -7.49        18.32 o
  -8  15   7         39.41         18.00        14.14 o
  -7  15   7         34.05         20.17        13.06 o
  -6  15   7          8.30         -3.18        11.06 o
  -5  15   7          7.19         -3.54         9.02 o
  -4  15   7         41.30         49.62        10.87 o
  -3  15   7         45.73         37.01         7.63 o
  -2  15   7        102.69        101.30         8.18 o
  -1  15   7        280.08        254.07         9.83 o
   0  15   7         53.57         47.50         8.86 o
   1  15   7        633.40        576.47        21.38 o
   2  15   7         61.78         76.34         8.41 o
   3  15   7        570.01        546.80        20.60 o
   4  15   7        143.62        131.35        14.89 o
   5  15   7        122.72        102.36        15.51 o
   6  15   7          4.80          2.38        13.67 o
  -8  16   7         37.36         51.11        16.90 o
  -7  16   7          1.96          4.57        12.72 o
  -6  16   7        243.26        227.46        17.02 o
  -5  16   7         93.08         64.62        12.21 o
  -4  16   7        811.89        796.07        21.02 o
  -3  16   7        109.52        122.88         9.63 o
  -2  16   7        481.89        479.63        16.81 o
  -1  16   7         71.07         61.09         9.90 o
   0  16   7        152.83        123.07        11.15 o
   1  16   7         42.53         44.28         9.15 o
   2  16   7        677.02        666.69        25.47 o
   3  16   7         42.05         34.22         7.80 o
   4  16   7        454.25        481.57        24.46 o
   5  16   7         98.07         76.43        15.50 o
   6  16   7         99.97         95.04        16.55 o
  -7  17   7         24.57         13.53        14.24 o
  -6  17   7          1.38          9.27        12.13 o
  -5  17   7          2.19         -0.28        10.38 o
  -4  17   7         23.20         23.10         7.94 o
  -3  17   7         14.79          6.84         7.24 o
  -2  17   7          2.06         -4.35         6.19 o
  -1  17   7         44.80         21.11         9.66 o
   0  17   7         80.67         73.92        10.55 o
   1  17   7        191.96        209.06        13.26 o
   2  17   7          1.64         -1.56         7.55 o
   3  17   7        117.46        125.43        11.89 o
   4  17   7         53.98         65.00        14.21 o
   5  17   7         31.53         40.74        14.56 o
   6  17   7         11.92          6.43        14.79 o
  -7  18   7          8.11         -5.32        13.79 o
  -6  18   7         23.45         18.31        12.72 o
  -5  18   7         14.15         35.74        11.80 o
  -4  18   7        555.87        566.60        22.39 o
  -3  18   7        177.24        161.19        10.73 o
  -2  18   7        230.65        214.50        14.46 o
  -1  18   7        134.82        137.53        20.36 o
   0  18   7        229.34        239.88        14.50 o
   1  18   7          2.88         -8.27         8.46 o
   2  18   7        268.25        249.05        12.90 o
   3  18   7          4.56          2.07         7.51 o
   4  18   7         91.88         73.08        15.17 o
   5  18   7         57.19         54.94        18.85 o
  -7  19   7          0.04         -9.44        13.47 o
  -6  19   7         35.88          9.92        12.81 o
  -5  19   7         47.72         27.84        13.42 o
  -4  19   7         46.48         62.96        11.49 o
  -3  19   7          0.57         -9.22         9.22 o
  -2  19   7         34.68         53.98        10.80 o
  -1  19   7        166.28        193.59        13.96 o
   0  19   7        240.95        224.63        20.30 o
   1  19   7         20.01         17.95         9.17 o
   2  19   7         41.41         59.34         9.83 o
   3  19   7          5.31         -3.76         8.16 o
   4  19   7        164.25        212.81        19.21 o
   5  19   7         15.43          5.10        15.20 o
  -6  20   7          1.09          0.90        14.77 o
  -5  20   7          5.67         24.53        16.27 o
  -4  20   7        320.60        310.47        23.03 o
  -3  20   7        209.98        201.02        19.58 o
  -2  20   7         18.15          2.31        11.34 o
  -1  20   7        271.80        253.47        15.66 o
   0  20   7        225.42        215.85        15.11 o
   1  20   7        165.35        143.55        12.16 o
   2  20   7         16.79          6.98         9.33 o
   3  20   7          1.25          1.62        20.55 o
   4  20   7         11.60         -0.37        14.58 o
   5  20   7         37.59         58.04        16.83 o
  -6  21   7         27.60         65.36        19.53 o
  -5  21   7          0.01          3.86        20.24 o
  -4  21   7         42.34         46.60        22.73 o
  -3  21   7          3.50         18.58        15.04 o
  -2  21   7          8.36          0.52         9.80 o
  -1  21   7        117.90         98.25        12.56 o
   0  21   7        108.26        125.34        13.98 o
   1  21   7         12.55          8.13         9.90 o
   2  21   7         31.35          9.37        14.86 o
   3  21   7          0.15          4.20         9.64 o
   4  21   7         99.44        102.88        17.59 o
  -5  22   7         77.07        117.18        19.72 o
  -4  22   7         44.96         32.33        54.33 o
  -3  22   7        135.87        115.39        18.83 o
  -2  22   7          0.79        -13.75        13.75 o
  -1  22   7        190.61        193.33        15.07 o
   0  22   7        163.90        170.24        14.99 o
   1  22   7        416.66        398.28        21.80 o
   2  22   7          4.16         -2.85         9.83 o
   3  22   7         17.08         24.72        16.37 o
  -4  23   7          2.55        -16.27        16.27 o
  -3  23   7          2.09         12.18        16.82 o
  -2  23   7          0.31        -10.32        14.76 o
  -1  23   7         17.76          7.88        15.35 o
   0  23   7         18.41         20.71        11.56 o
   1  23   7          0.01         12.63        10.48 o
   2  23   7         14.00         -8.42        10.19 o
   3  23   7          1.88        -11.43        14.79 o
  -3  24   7         84.73         71.06        18.56 o
  -2  24   7          1.24          7.76        33.73 o
  -1  24   7        135.18        171.15        20.62 o
   0  24   7         25.52         14.47        30.54 o
   1  24   7        181.63        170.11        14.35 o
   2  24   7          8.42         17.25        10.74 o
  -1  25   7          9.76          0.57        16.55 o
   0  25   7         12.25         28.92        14.30 o
 -10   0   8          9.31         -7.10        24.86 o
  -8   0   8         14.61         11.15        13.53 o
  -6   0   8       2708.50       2702.44        66.28 o
  -4   0   8        498.54        512.31        50.42 o
  -2   0   8       3120.61       3000.83        68.04 o
   0   0   8        139.82         90.64         9.00 o
   2   0   8       3109.60       3214.92        50.39 o
   4   0   8       3994.57       3891.88        69.73 o
   6   0   8        180.53        173.76        16.69 o
   8   0   8        234.41        235.07        27.70 o
 -10   1   8          0.47         -3.91        18.08 o
  -9   1   8        160.53        139.58        12.70 o
  -8   1   8          0.06         -8.47         9.18 o
  -7   1   8        245.46        201.87        12.66 o
  -6   1   8          6.99         32.54         8.78 o
  -5   1   8        533.29        478.08        17.53 o
  -4   1   8         25.95         25.73         6.97 o
  -3   1   8        962.35        982.77        20.59 o
  -2   1   8        271.51        249.28        11.28 o
  -1   1   8        182.16        172.97        11.79 o
   0   1   8        173.97        193.21         7.09 o
   1   1   8         87.45         93.23         4.41 o
   2   1   8         13.07         22.79         3.58 o
   3   1   8       1413.72       1350.83        18.27 o
   4   1   8         62.61         77.42         5.55 o
   5   1   8          6.19         12.39         7.21 o
   6   1   8         35.57         40.83         8.74 o
   7   1   8        436.52        498.94        21.43 o
   8   1   8         45.93         56.61        14.76 o
 -10   2   8          9.40         48.33        33.02 o
  -9   2   8         12.04         14.44        11.48 o
  -8   2   8          5.14          5.12         9.56 o
  -7   2   8          2.68         -0.04         8.77 o
  -6   2   8       1911.87       1950.47        36.75 o
  -5   2   8         42.73         37.77         7.88 o
  -4   2   8        223.35        192.09        11.48 o
  -3   2   8        677.60        718.17        17.21 o
  -2   2   8        993.36        888.20        18.63 o
  -1   2   8          8.05          0.39         4.89 o
   0   2   8       1399.15       1458.75        20.86 o
   1   2   8         26.76         20.46         3.63 o
   2   2   8       3020.92       2950.07        32.88 o
   3   2   8         97.77        100.27         5.65 o
   4   2   8       2080.43       2111.47        29.48 o
   5   2   8        211.49        200.41        10.70 o
   6   2   8        357.19        327.80        16.20 o
   7   2   8          5.94         25.93        10.64 o
   8   2   8        169.13        183.13        18.20 o
 -10   3   8          6.72         -7.10        17.58 o
  -9   3   8        118.17        125.27        15.42 o
  -8   3   8          0.19         -5.03        11.17 o
  -7   3   8         21.86         10.40         9.11 o
  -6   3   8        140.58        202.03        11.99 o
  -5   3   8        260.33        220.52        12.20 o
  -4   3   8        245.74        222.77        10.46 o
  -3   3   8        468.07        404.24        13.40 o
  -2   3   8         97.78        102.67         7.50 o
  -1   3   8        303.81        335.66        11.14 o
   0   3   8       2305.82       2301.81        32.20 o
   1   3   8       1076.41       1087.80        16.28 o
   2   3   8        292.98        319.22         8.93 o
   3   3   8       1056.96       1050.28        16.97 o
   4   3   8         82.71         80.57         6.08 o
   5   3   8        210.66        226.27        12.64 o
   6   3   8          0.76          4.40         9.06 o
   7   3   8        317.08        321.34        18.49 o
   8   3   8        145.86        151.07        17.23 o
 -10   4   8         37.95         45.57        24.86 o
  -9   4   8         66.24         66.73        15.39 o
  -8   4   8         73.12         61.62        10.67 o
  -7   4   8         17.34         20.32         9.30 o
  -6   4   8        515.89        483.63        17.83 o
  -5   4   8         71.29         57.04         8.17 o
  -4   4   8        361.09        381.98        22.24 o
  -3   4   8        984.43        884.77        19.53 o
  -2   4   8       2767.06       2708.10        43.94 o
  -1   4   8       1044.46       1147.14        24.77 o
   0   4   8       2292.17       2374.08        34.34 o
   1   4   8         51.95         45.60         3.32 o
   2   4   8       1658.18       1675.83        23.71 o
   3   4   8        470.64        454.46         9.65 o
   4   4   8        628.86        652.75        13.17 o
   5   4   8        471.98        499.96        21.73 o
   6   4   8        386.71        398.02        17.40 o
   7   4   8         73.82         67.20        11.80 o
   8   4   8        238.24        227.94        16.81 o
  -9   5   8          5.12         -4.45        13.08 o
  -8   5   8          2.99          8.56         9.51 o
  -7   5   8          0.22         -1.71         8.87 o
  -6   5   8          1.21          3.17         8.23 o
  -5   5   8       1201.48       1215.15        26.01 o
  -4   5   8         91.06        113.09         8.61 o
  -3   5   8       1222.39       1228.87        24.14 o
  -2   5   8         50.92         83.46         6.39 o
  -1   5   8        214.23        171.42         8.06 o
   0   5   8        357.70        379.14         9.95 o
   1   5   8       1579.91       1615.98        19.97 o
   2   5   8        393.84        365.67         9.14 o
   3   5   8        391.06        386.49        11.85 o
   4   5   8          1.85         -4.92         4.92 o
   5   5   8        115.97        121.01         8.81 o
   6   5   8         31.85         22.10         9.38 o
   7   5   8        567.67        561.57        22.85 o
   8   5   8         29.22         39.88        12.40 o
  -9   6   8        134.73        161.90        16.69 o
  -8   6   8          8.42          0.39         7.88 o
  -7   6   8         68.00         67.09        10.24 o
  -6   6   8        455.56        500.66        17.91 o
  -5   6   8        320.28        339.53        16.20 o
  -4   6   8         23.27         23.70         5.49 o
  -3   6   8        495.87        591.28        12.86 o
  -2   6   8       4318.03       4014.41        56.15 o
  -1   6   8        241.84        207.65         8.80 o
   0   6   8       3291.92       3363.56        46.84 o
   1   6   8       1729.50       1687.80        25.40 o
   2   6   8        125.34        104.67         7.93 o
   3   6   8        190.40        229.21        11.38 o
   4   6   8       1188.23       1149.02        37.00 o
   5   6   8        487.28        454.68        14.86 o
   6   6   8         93.88        101.74        15.61 o
   7   6   8        134.58        133.05        13.34 o
   8   6   8        312.28        296.70        18.18 o
  -9   7   8          1.46          8.61        14.05 o
  -8   7   8         72.90         56.93        13.61 o
  -7   7   8          0.55         -7.28         7.28 o
  -6   7   8          0.76         -5.08         7.06 o
  -5   7   8       1066.29       1057.09        29.86 o
  -4   7   8         60.09         47.71         5.99 o
  -3   7   8         38.76         38.80         8.14 o
  -2   7   8          0.26         10.30         4.51 o
  -1   7   8          5.44         14.16         6.03 o
   0   7   8        384.53        354.25         8.28 o
   1   7   8        159.08        182.62         8.07 o
   2   7   8         25.85         38.60         5.33 o
   3   7   8        109.85        105.29         6.50 o
   4   7   8        556.56        544.67        15.93 o
   5   7   8         42.15         48.17         7.63 o
   6   7   8        176.72        173.92        12.54 o
   7   7   8        339.48        374.35        18.16 o
   8   7   8          2.50         23.18        17.99 o
  -9   8   8        149.05        167.57        21.43 o
  -8   8   8         14.76         16.41        12.93 o
  -7   8   8         73.54         82.35        12.92 o
  -6   8   8        147.74        150.14        11.11 o
  -5   8   8        158.29        170.21        14.25 o
  -4   8   8         16.82         10.48         5.96 o
  -3   8   8        101.01         87.36         7.67 o
  -2   8   8       1742.61       1719.66        26.79 o
  -1   8   8        725.20        792.61        18.14 o
   0   8   8       1845.04       1969.88        36.80 o
   1   8   8       2505.00       2381.51        39.06 o
   2   8   8        210.70        257.09        15.62 o
   3   8   8        137.04        127.41         8.12 o
   4   8   8        583.39        515.84        15.51 o
   5   8   8        438.77        449.16        18.65 o
   6   8   8         34.94         37.44         9.27 o
   7   8   8         80.23         86.06        12.08 o
  -9   9   8          3.35         22.75        14.44 o
  -8   9   8         18.38          7.96        12.79 o
  -7   9   8         13.87          9.82         9.01 o
  -6   9   8        108.29        109.79        10.62 o
  -5   9   8        211.22        190.92        11.41 o
  -4   9   8         42.56         46.54         6.52 o
  -3   9   8         29.97         35.93         5.72 o
  -2   9   8        252.66        209.27         9.85 o
  -1   9   8        160.67        166.70         8.33 o
   0   9   8         41.21         61.71         6.13 o
   1   9   8         36.30         35.15         5.89 o
   2   9   8         58.88         48.88         6.90 o
   3   9   8        206.61        214.33        11.77 o
   4   9   8        348.42        379.09        13.34 o
   5   9   8          5.52         11.12         6.82 o
   6   9   8        238.68        252.38        23.67 o
   7   9   8         81.03        109.99        20.33 o
  -9  10   8        109.50        124.82        17.26 o
  -8  10   8          0.68          5.37        13.03 o
  -7  10   8         18.29         23.17         9.10 o
  -6  10   8         92.25         89.01        10.17 o
  -5  10   8        408.91        414.25        15.37 o
  -4  10   8         22.52         24.44         6.33 o
  -3  10   8        116.36        111.94         7.03 o
  -2  10   8        459.91        456.16        11.27 o
  -1  10   8       1718.93       1598.76        28.79 o
   0  10   8         11.82         13.00         6.56 o
   1  10   8       1137.22       1280.85        24.26 o
   2  10   8        176.37        179.42        12.97 o
   3  10   8        294.13        299.02        14.45 o
   4  10   8        347.58        340.66        16.30 o
   5  10   8        607.29        529.42        17.53 o
   6  10   8          0.26         -1.49         7.83 o
   7  10   8         60.10         69.65        19.06 o
  -9  11   8         18.02         22.51        15.14 o
  -8  11   8         24.56         34.87        14.14 o
  -7  11   8        178.32        182.75        16.08 o
  -6  11   8        122.60        112.36        13.99 o
  -5  11   8        127.78        138.29        10.59 o
  -4  11   8          8.82         14.03         6.33 o
  -3  11   8         18.98          8.19         5.41 o
  -2  11   8         12.63         18.63         6.45 o
  -1  11   8        439.41        421.83        18.96 o
   0  11   8        344.36        331.54        14.25 o
   1  11   8         70.21         71.61         6.88 o
   2  11   8        106.65        112.96         8.10 o
   3  11   8         74.52         68.36         7.43 o
   4  11   8        219.22        231.20        12.29 o
   5  11   8         60.73         72.48         7.82 o
   6  11   8        173.61        184.30        24.02 o
   7  11   8         35.86         35.52        19.29 o
  -8  12   8         10.82         -5.94        13.62 o
  -7  12   8          6.45         -2.81        11.94 o
  -6  12   8         37.87         32.48         9.15 o
  -5  12   8        820.13        793.53        21.82 o
  -4  12   8        131.00        126.65         8.34 o
  -3  12   8        354.85        390.40        11.63 o
  -2  12   8        298.73        287.53        11.68 o
  -1  12   8        404.79        437.88        14.86 o
   0  12   8        139.65        139.13         8.77 o
   1  12   8       1698.27       1545.36        28.55 o
   2  12   8         65.70         62.31         7.91 o
   3  12   8        160.49        168.59        10.56 o
   4  12   8        162.37        181.26        16.81 o
   5  12   8        692.13        724.23        27.11 o
   6  12   8          7.55          2.09        13.57 o
   7  12   8         43.27         37.48        46.16 o
  -8  13   8         84.51         60.86        14.91 o
  -7  13   8         31.93         23.75        13.82 o
  -6  13   8         11.90          6.47         8.77 o
  -5  13   8          7.54          6.11         8.30 o
  -4  13   8         20.24         20.86         8.25 o
  -3  13   8         64.01         62.79         6.62 o
  -2  13   8         94.84        104.49         8.48 o
  -1  13   8        155.10        185.57         9.43 o
   0  13   8        134.91         98.28        10.35 o
   1  13   8         70.13         68.54         9.38 o
   2  13   8        206.75        227.70        16.81 o
   3  13   8          1.24         -0.34         6.66 o
   4  13   8        270.65        300.29        30.85 o
   5  13   8         94.59         86.13        14.09 o
   6  13   8         43.02         29.27        13.01 o
   7  13   8          1.76          5.52        19.33 o
  -8  14   8         18.26         24.36        14.52 o
  -7  14   8        100.87        127.14        15.79 o
  -6  14   8         16.91         13.26        15.29 o
  -5  14   8        585.41        578.94        23.37 o
  -4  14   8        238.71        278.55        13.06 o
  -3  14   8        631.40        631.60        18.09 o
  -2  14   8         31.20         15.26         6.56 o
  -1  14   8         59.22         48.45         7.95 o
   0  14   8        340.22        316.12        14.62 o
   1  14   8       1473.72       1546.24        34.95 o
   2  14   8          4.69         12.15         7.11 o
   3  14   8        326.09        283.25        12.83 o
   4  14   8         46.10         24.31         6.96 o
   5  14   8        279.08        250.15        18.79 o
   6  14   8         11.15         14.85        13.34 o
  -8  15   8         40.42         29.72        14.94 o
  -7  15   8          3.77         14.48        13.31 o
  -6  15   8          6.89         27.83        12.59 o
  -5  15   8         10.24         37.70         9.16 o
  -4  15   8          0.28         10.63         8.31 o
  -3  15   8          5.96          3.16         7.36 o
  -2  15   8         33.03         15.67         6.88 o
  -1  15   8          5.46         -8.88         8.88 o
   0  15   8        240.13        238.82        13.77 o
   1  15   8        712.44        684.18        25.71 o
   2  15   8        279.48        288.31        12.92 o
   3  15   8         69.22         64.76         8.61 o
   4  15   8        227.30        231.82        23.51 o
   5  15   8         74.15         71.48        14.91 o
   6  15   8         28.65         30.67        16.54 o
  -7  16   8         85.00         89.18        15.48 o
  -6  16   8          0.21        -11.63        11.63 o
  -5  16   8        434.88        411.08        19.92 o
  -4  16   8        194.16        186.29        12.71 o
  -3  16   8        591.46        593.30        23.47 o
  -2  16   8         12.18          6.15         9.82 o
  -1  16   8        196.56        205.83        13.56 o
   0  16   8        297.70        309.89        17.47 o
   1  16   8        230.11        209.76        13.27 o
   2  16   8        100.86        113.12        14.66 o
   3  16   8        308.15        281.76        13.68 o
   4  16   8          0.21        -12.50        12.50 o
   5  16   8        183.10        200.47        18.75 o
   6  16   8         47.38         60.58        15.74 o
  -7  17   8         30.11         45.29        14.66 o
  -6  17   8          1.73          5.09        12.08 o
  -5  17   8         29.07         32.33        11.42 o
  -4  17   8         12.00         12.47         8.30 o
  -3  17   8        136.29        127.20        10.12 o
  -2  17   8         89.36        101.97        12.11 o
  -1  17   8         12.37         22.16         9.97 o
   0  17   8        170.16        167.37        13.23 o
   1  17   8        360.34        340.36        16.59 o
   2  17   8         43.77         44.66         9.24 o
   3  17   8         53.08         57.60         9.84 o
   4  17   8        235.56        283.62        23.16 o
   5  17   8         55.60         61.40        16.04 o
  -7  18   8         34.93         26.19        14.82 o
  -6  18   8          8.87         18.46        12.87 o
  -5  18   8        394.65        374.05        19.92 o
  -4  18   8        202.92        198.08        15.24 o
  -3  18   8        240.93        264.87        15.85 o
  -2  18   8         67.50         42.41        10.97 o
  -1  18   8        150.11        142.47        13.96 o
   0  18   8        172.16        161.01        13.57 o
   1  18   8        346.54        433.66        17.25 o
   2  18   8        272.99        293.48        14.29 o
   3  18   8         19.49         14.65         8.40 o
   4  18   8         30.49          6.47        14.16 o
   5  18   8        136.55         98.68        17.57 o
  -6  19   8          0.04        -12.59        12.59 o
  -5  19   8          0.29         -1.00        15.98 o
  -4  19   8          7.11         17.30        15.62 o
  -3  19   8         49.76         40.03        10.97 o
  -2  19   8          1.32          2.97        10.38 o
  -1  19   8         38.19         34.78        11.21 o
   0  19   8        162.39        147.39        16.16 o
   1  19   8         57.15         33.98        10.01 o
   2  19   8          3.33          3.19        13.43 o
   3  19   8         96.13         84.92        10.68 o
   4  19   8         90.87        107.69        21.65 o
  -6  20   8         19.48        -17.57        17.57 o
  -5  20   8         99.77         98.21        19.57 o
  -4  20   8        106.59        122.39        18.79 o
  -3  20   8         82.66        115.04        41.19 o
  -2  20   8        205.67        191.10        15.10 o
  -1  20   8        143.53        138.10        22.51 o
   0  20   8         71.36         66.50        12.32 o
   1  20   8        259.35        248.38        14.66 o
   2  20   8         96.90         84.09        12.20 o
   3  20   8         22.87         30.85        14.60 o
   4  20   8         92.22        128.66        18.14 o
  -5  21   8          0.04          7.53        17.05 o
  -4  21   8          0.30        -11.72        15.81 o
  -3  21   8          0.17         -4.26        15.07 o
  -2  21   8          3.33          4.38        11.75 o
  -1  21   8         41.76         36.57        11.80 o
   0  21   8          5.37          4.86        11.26 o
   1  21   8         42.83         43.26        11.05 o
   2  21   8         13.13         28.75        10.19 o
   3  21   8         20.92         27.49        15.16 o
  -4  22   8        144.26        143.98        20.80 o
  -3  22   8         39.12         47.24        17.55 o
  -2  22   8         27.47         12.89        15.86 o
  -1  22   8         50.22         25.09        12.11 o
   0  22   8        213.27        196.64        17.56 o
   1  22   8         68.55        104.08        15.08 o
   2  22   8        133.81        119.15        12.73 o
   3  22   8         15.05         32.48        15.95 o
  -3  23   8          8.41          3.13        16.82 o
  -2  23   8          1.84         -6.32        16.33 o
  -1  23   8          5.90         24.38        15.86 o
   0  23   8         24.74         22.71        12.38 o
   1  23   8         14.87         -2.84        10.91 o
   2  23   8          2.77         21.00        11.13 o
  -2  24   8         55.85         34.56        31.25 o
  -1  24   8          0.39         21.60        16.55 o
   0  24   8        147.69        140.92        19.56 o
  -9   0   9         50.44         63.65        16.68 o
  -7   0   9        561.11        512.44        26.69 o
  -5   0   9       1240.48       1170.35        36.91 o
  -3   0   9       1459.17       1601.49        66.76 o
  -1   0   9       3393.05       3619.02        80.60 o
   1   0   9       1093.98        984.31        19.77 o
   3   0   9       9864.86      10043.86       171.82 o
   5   0   9        300.31        320.12        19.06 o
   7   0   9         87.42         90.90        21.31 o
  -9   1   9          5.75          4.54        10.50 o
  -8   1   9          1.61         -3.57        10.19 o
  -7   1   9         99.09        139.06        12.05 o
  -6   1   9          7.13          9.28         9.14 o
  -5   1   9         42.55         52.20         8.94 o
  -4   1   9        195.11        200.55        10.66 o
  -3   1   9        195.07        223.85        10.38 o
  -2   1   9        615.19        549.49        15.16 o
  -1   1   9         82.58         62.83         6.72 o
   0   1   9        200.75        171.72         8.29 o
   1   1   9          7.45          4.73         3.87 o
   2   1   9        198.66        196.26         6.38 o
   3   1   9        118.31        131.92         7.39 o
   4   1   9        186.76        177.10         9.88 o
   5   1   9        247.61        261.79        12.47 o
   6   1   9         68.10         66.57        10.15 o
   7   1   9         15.00          8.34        10.64 o
   8   1   9        161.04        182.42        24.86 o
  -9   2   9          9.64         14.47        10.74 o
  -8   2   9          5.81         12.82        10.24 o
  -7   2   9        195.91        179.77        14.38 o
  -6   2   9        103.73         88.58        10.47 o
  -5   2   9        885.45        857.66        21.74 o
  -4   2   9         59.71         70.81         8.39 o
  -3   2   9        471.26        461.01        14.53 o
  -2   2   9        114.15        130.89         9.57 o
  -1   2   9       3484.18       3105.10        49.62 o
   0   2   9          0.68          2.43         4.70 o
   1   2   9        931.74       1054.31        15.48 o
   2   2   9         97.39         99.06         4.60 o
   3   2   9       4097.61       3944.53        50.70 o
   4   2   9         56.34         79.57         6.60 o
   5   2   9        729.98        689.46        19.45 o
   6   2   9         22.85         25.35        10.16 o
   7   2   9         49.58         46.42        11.80 o
  -9   3   9          4.83         13.99        13.49 o
  -8   3   9          8.26          1.77        10.46 o
  -7   3   9         43.53         31.46        10.35 o
  -6   3   9          0.13         -8.33         8.33 o
  -5   3   9        311.33        332.69        13.66 o
  -4   3   9        667.21        549.08        16.77 o
  -3   3   9        238.31        242.91        13.52 o
  -2   3   9        910.65        889.11        19.69 o
  -1   3   9          8.69         16.85         5.43 o
   0   3   9        260.17        260.78         9.82 o
   1   3   9        383.62        363.74        10.69 o
   2   3   9         93.26         86.82         3.80 o
   3   3   9        137.99        181.71         7.83 o
   4   3   9          2.11         -1.41         5.45 o
   5   3   9         53.28         64.22         8.84 o
   6   3   9         33.52         36.03        10.74 o
   7   3   9         16.68         24.09        15.58 o
  -9   4   9          2.76         -9.63        14.99 o
  -8   4   9        138.68        141.00        12.69 o
  -7   4   9         45.15         54.12        10.74 o
  -6   4   9        179.70        180.10        13.96 o
  -5   4   9        111.80        120.51        11.32 o
  -4   4   9         23.95         37.57         7.71 o
  -3   4   9       1018.22        985.48        21.70 o
  -2   4   9         85.34         66.46         7.28 o
  -1   4   9       4883.83       4868.25        66.88 o
   0   4   9        402.06        391.89        10.24 o
   1   4   9        790.91        710.38        13.68 o
   2   4   9       1327.51       1333.73        20.40 o
   3   4   9        760.74        730.08        14.02 o
   4   4   9          8.56          7.52         5.55 o
   5   4   9        814.09        711.03        22.99 o
   6   4   9         18.23         22.86        10.06 o
   7   4   9        100.46         97.29        12.92 o
  -9   5   9          3.68          2.52        14.07 o
  -8   5   9          2.38          7.09        12.71 o
  -7   5   9         14.22          7.53         9.82 o
  -6   5   9          7.16         13.54         9.04 o
  -5   5   9        545.50        478.45        17.30 o
  -4   5   9          2.88         -0.37         7.17 o
  -3   5   9         87.78         74.23         7.16 o
  -2   5   9        219.68        208.63         8.89 o
  -1   5   9        399.92        394.31        19.07 o
   0   5   9          1.11          4.38         3.67 o
   1   5   9        431.50        386.43         8.52 o
   2   5   9         23.80         18.72         4.55 o
   3   5   9          4.86         -1.07         4.07 o
   4   5   9         20.72         19.90         6.73 o
   5   5   9        149.66        153.42        12.38 o
   6   5   9         46.86         64.64        11.19 o
   7   5   9          1.41         11.32        10.85 o
  -9   6   9          5.68         -3.00        13.59 o
  -8   6   9        201.74        222.39        12.47 o
  -7   6   9         88.48         83.16        10.94 o
  -6   6   9        195.24        183.31        12.31 o
  -5   6   9        128.61        119.09         9.25 o
  -4   6   9        265.57        202.69         9.97 o
  -3   6   9         61.15         66.16         6.94 o
  -2   6   9        896.95        959.59        18.63 o
  -1   6   9       3946.12       3791.09        59.54 o
   0   6   9       2381.60       2294.18        30.53 o
   1   6   9         27.53         41.92         5.75 o
   2   6   9        560.75        548.21        13.36 o
   3   6   9        459.76        406.29        24.70 o
   4   6   9        141.37        130.06         9.10 o
   5   6   9        232.20        235.53        13.93 o
   6   6   9        134.83        128.50        12.47 o
   7   6   9        148.77        120.31        13.30 o
  -9   7   9         19.40         22.93        14.46 o
  -8   7   9          1.38         19.31        10.59 o
  -7   7   9         14.64         17.02         8.21 o
  -6   7   9          7.53         35.36         8.79 o
  -5   7   9        367.82        393.71        13.43 o
  -4   7   9        130.55        113.91         8.48 o
  -3   7   9          5.15         -5.08         5.22 o
  -2   7   9         44.84         40.65         5.37 o
  -1   7   9        264.78        265.34         8.01 o
   0   7   9        220.17        215.99         7.88 o
   1   7   9        376.67        382.20        17.63 o
   2   7   9        312.79        301.94        15.07 o
   3   7   9        120.76        124.34         8.78 o
   4   7   9         24.19         23.35         7.38 o
   5   7   9        179.24        198.86        10.94 o
   6   7   9          2.89         -9.15         9.15 o
   7   7   9          9.11         21.26        11.23 o
  -9   8   9          0.50         -7.50        14.15 o
  -8   8   9        139.54        153.73        33.89 o
  -7   8   9        132.17        136.86        12.40 o
  -6   8   9        263.61        257.62        13.77 o
  -5   8   9        243.16        294.23        14.15 o
  -4   8   9        642.09        657.52        16.10 o
  -3   8   9        113.32         90.13         9.78 o
  -2   8   9       1669.99       1603.12        25.81 o
  -1   8   9       3442.34       3329.38        53.19 o
   0   8   9       2309.18       2378.49        43.59 o
   1   8   9          2.22          9.19         5.72 o
   2   8   9        277.22        284.24        10.04 o
   3   8   9        598.82        653.72        17.86 o
   4   8   9        357.99        360.79        29.42 o
   5   8   9         70.83         89.12        15.07 o
   6   8   9        188.29        189.80        13.64 o
   7   8   9         39.55         26.63        18.08 o
  -9   9   9         14.17         -1.90        14.80 o
  -8   9   9          5.06         19.05        13.49 o
  -7   9   9        232.27        206.02        14.86 o
  -6   9   9         49.91         44.58         9.73 o
  -5   9   9        104.58         94.80        10.33 o
  -4   9   9         24.94         28.31         6.61 o
  -3   9   9        237.56        263.88        15.65 o
  -2   9   9        202.72        212.94         8.11 o
  -1   9   9         76.93         67.29         6.88 o
   0   9   9        294.33        323.52         7.65 o
   1   9   9         23.17         10.01         5.93 o
   2   9   9        530.70        557.14        20.19 o
   3   9   9        112.51        128.13        13.82 o
   4   9   9         11.59          8.78         5.71 o
   5   9   9        286.30        292.70        12.82 o
   6   9   9         10.22         -7.32        10.93 o
   7   9   9         10.95         19.20        17.55 o
  -9  10   9          1.86          5.74        14.97 o
  -8  10   9         65.54         76.49        14.87 o
  -7  10   9         93.68         84.00        10.76 o
  -6  10   9        416.87        453.03        17.45 o
  -5  10   9         70.61         61.82         9.50 o
  -4  10   9       1376.01       1369.95        24.80 o
  -3  10   9         85.48         88.95         7.00 o
  -2  10   9       1745.70       1720.58        27.27 o
  -1  10   9        292.25        300.81        11.06 o
   0  10   9       1258.20       1184.72        24.02 o
   1  10   9         51.12         57.60         9.02 o
   2  10   9        746.21        775.24        24.70 o
   3  10   9         49.30         38.25         7.62 o
   4  10   9        467.90        446.48        15.17 o
   5  10   9         74.08         60.57        10.05 o
   6  10   9        158.38        156.67        21.02 o
   7  10   9          0.24        -15.53        22.37 o
  -8  11   9          0.04          7.12        13.85 o
  -7  11   9        196.53        190.92        17.04 o
  -6  11   9         19.20         19.93         9.52 o
  -5  11   9         54.89         45.97        14.86 o
  -4  11   9         94.66        117.08        10.33 o
  -3  11   9         88.10         86.83         7.48 o
  -2  11   9          1.80         11.05         6.61 o
  -1  11   9        485.45        420.73        14.03 o
   0  11   9          1.52          7.47         6.57 o
   1  11   9        338.40        354.83        15.36 o
   2  11   9         24.98         13.36         7.18 o
   3  11   9          1.83          8.44         7.69 o
   4  11   9         94.42         68.63         8.40 o
   5  11   9        399.49        397.79        14.91 o
   6  11   9          1.66         19.53        16.57 o
  -8  12   9         67.40         92.67        15.69 o
  -7  12   9         60.47         49.03        17.74 o
  -6  12   9        245.97        232.32        13.71 o
  -5  12   9         42.37         62.12         9.88 o
  -4  12   9       1507.91       1469.43        36.49 o
  -3  12   9          0.63         -4.56         7.22 o
  -2  12   9       1633.12       1646.56        48.08 o
  -1  12   9         37.31         31.13         6.02 o
   0  12   9       1368.94       1404.36        32.89 o
   1  12   9         41.71         51.95        11.36 o
   2  12   9        385.35        339.07        23.06 o
   3  12   9         44.11         48.89        11.28 o
   4  12   9        677.91        602.34        18.21 o
   5  12   9         13.66         16.69        11.95 o
   6  12   9        156.72        170.26        30.89 o
  -8  13   9          2.37        -12.28        14.14 o
  -7  13   9          2.71          6.45        12.90 o
  -6  13   9          4.36          5.43        10.56 o
  -5  13   9          0.33         -4.08        12.92 o
  -4  13   9         75.03         85.13         9.79 o
  -3  13   9          3.00         -2.44         7.66 o
  -2  13   9         47.98         69.94         8.09 o
  -1  13   9        935.81        976.33        27.11 o
   0  13   9         19.23         53.41        10.13 o
   1  13   9        329.78        312.27        15.17 o
   2  13   9         22.32         29.95         8.15 o
   3  13   9          6.90         13.74         7.59 o
   4  13   9         19.06         10.42         7.33 o
   5  13   9        127.33        131.46        15.36 o
   6  13   9         14.45         34.47        18.83 o
  -8  14   9         94.02        115.52        16.95 o
  -7  14   9          3.85         16.94        13.42 o
  -6  14   9         94.08         99.53        14.22 o
  -5  14   9         19.92         34.33         9.68 o
  -4  14   9       1288.83       1308.54        28.69 o
  -3  14   9        147.14        139.10        11.58 o
  -2  14   9        615.24        533.65        16.55 o
  -1  14   9         50.63         65.03        10.76 o
   0  14   9        694.78        719.19        32.09 o
   1  14   9        378.35        444.07        18.38 o
   2  14   9        816.69        876.21        22.44 o
   3  14   9         23.18         14.58         7.72 o
   4  14   9        233.14        181.47        16.61 o
   5  14   9          3.23         22.77        13.22 o
   6  14   9        143.71        155.19        23.60 o
  -7  15   9          4.94         18.79        16.49 o
  -6  15   9          0.45        -11.76        11.76 o
  -5  15   9         28.40         24.31         9.31 o
  -4  15   9         77.51         93.98        10.24 o
  -3  15   9         80.18         89.47         9.65 o
  -2  15   9        115.74        117.40        12.84 o
  -1  15   9        277.88        249.68        18.15 o
   0  15   9        208.92        186.58        13.43 o
   1  15   9        203.67        232.57        14.55 o
   2  15   9          6.81         20.62         8.41 o
   3  15   9         30.57         37.07         8.40 o
   4  15   9         14.91         17.72        13.11 o
   5  15   9         73.64         82.67        15.46 o
  -7  16   9         15.25         22.28        14.63 o
  -6  16   9         93.86         88.52        14.44 o
  -5  16   9         13.33          6.01        11.46 o
  -4  16   9        433.06        431.88        16.87 o
  -3  16   9        113.68        100.41        12.79 o
  -2  16   9        261.04        297.66        16.49 o
  -1  16   9         34.91         35.03        12.17 o
   0  16   9        178.46        173.60        13.69 o
   1  16   9        223.31        218.16        12.63 o
   2  16   9       1088.82        971.93        25.11 o
   3  16   9         32.03         20.32        10.15 o
   4  16   9         52.94         55.46        17.06 o
   5  16   9          0.49         13.66        14.32 o
  -7  17   9          1.45          6.29        14.53 o
  -6  17   9         12.57         -7.15        12.50 o
  -5  17   9         32.54         43.12        12.53 o
  -4  17   9          0.88          4.75        11.00 o
  -3  17   9          8.78         -3.25        10.42 o
  -2  17   9         31.85         38.53        11.38 o
  -1  17   9         39.29         42.42        15.61 o
   0  17   9        312.93        350.71        27.26 o
   1  17   9          0.26         11.48         9.39 o
   2  17   9         23.89         32.05         9.28 o
   3  17   9        192.06        211.24        12.59 o
   4  17   9         14.12          5.15        14.27 o
   5  17   9         45.70         37.70        15.62 o
  -6  18   9         90.46        108.57        15.50 o
  -5  18   9         77.89         43.91        21.66 o
  -4  18   9         66.66         91.16        14.79 o
  -3  18   9        227.34        232.08        17.71 o
  -2  18   9        213.60        207.88        15.40 o
  -1  18   9        158.38        149.55        17.81 o
   0  18   9        253.59        252.24        16.19 o
   1  18   9        189.73        195.48        23.37 o
   2  18   9        315.81        341.77        16.11 o
   3  18   9        261.75        264.35        19.67 o
   4  18   9         95.85        113.24        18.66 o
  -6  19   9          3.23          1.30        22.37 o
  -5  19   9         10.81          7.77        16.99 o
  -4  19   9          0.01          9.42        15.54 o
  -3  19   9          1.22         -3.38        10.76 o
  -2  19   9          0.06         15.90        11.06 o
  -1  19   9         27.10         26.92        19.77 o
   0  19   9        134.19        105.40        13.34 o
   1  19   9          2.11          9.59        10.45 o
   2  19   9         19.29         11.93         9.99 o
   3  19   9         73.44         85.10        16.36 o
   4  19   9         19.52          6.16        15.42 o
  -5  20   9         46.43         42.27        28.41 o
  -4  20   9        148.51        175.65        21.34 o
  -3  20   9        245.41        242.86        22.08 o
  -2  20   9        103.36        112.66        14.02 o
  -1  20   9         91.33         75.76        13.01 o
   0  20   9        278.92        294.43        17.64 o
   1  20   9        257.18        233.38        16.89 o
   2  20   9         72.96         82.72        12.71 o
   3  20   9        229.35        285.13        34.07 o
  -4  21   9          2.74         10.57        17.55 o
  -3  21   9          0.30          8.42        16.69 o
  -2  21   9          0.04        -11.23        11.23 o
  -1  21   9          2.11         -7.41        11.73 o
   0  21   9         14.35         32.97        13.99 o
   1  21   9         12.56         10.84        18.35 o
   2  21   9          5.15          9.21        12.40 o
  -3  22   9        147.42        177.52        21.58 o
  -2  22   9         28.67          5.03        16.18 o
  -1  22   9        184.49        187.06        16.51 o
   0  22   9         60.29         59.21        13.50 o
   1  22   9        145.19        173.25        14.32 o
   2  22   9         39.06         49.94        11.66 o
  -2  23   9          0.28         15.98        17.19 o
  -1  23   9          0.25          8.87        16.04 o
   0  23   9         29.55         21.67        12.75 o
  -8   0  10         29.66         58.69        17.75 o
  -6   0  10       1171.67       1160.01        40.16 o
  -4   0  10        106.49        115.76        13.80 o
  -2   0  10       1318.15       1170.89        35.15 o
   0   0  10       2143.22       2301.60        67.11 o
   2   0  10        746.94        708.34        19.20 o
   4   0  10          8.85         18.27        18.11 o
   6   0  10          7.86         -4.97        12.52 o
  -9   1  10          5.07          3.76        11.38 o
  -8   1  10          1.23         -4.91        10.79 o
  -7   1  10        299.92        338.63        16.46 o
  -6   1  10         17.73         18.79        10.12 o
  -5   1  10        255.09        248.94        13.11 o
  -4   1  10         35.44         37.14         8.29 o
  -3   1  10         27.96         40.32         7.53 o
  -2   1  10          2.21          9.44         6.61 o
  -1   1  10        327.33        314.95        14.04 o
   0   1  10          7.05          8.82         5.85 o
   1   1  10         30.37         33.74         4.64 o
   2   1  10          4.42         -4.82         4.82 o
   3   1  10       1009.78       1040.73        19.55 o
   4   1  10         37.00         39.00        11.17 o
   5   1  10        249.75        234.41        12.59 o
   6   1  10         37.06         33.33         9.49 o
   7   1  10        165.90        186.18        15.35 o
  -9   2  10          0.27          3.55        11.55 o
  -8   2  10         38.86         27.48        11.57 o
  -7   2  10        252.36        271.74        15.16 o
  -6   2  10        963.76        992.29        36.08 o
  -5   2  10          4.68         -6.88         8.51 o
  -4   2  10       1195.58       1180.93        30.14 o
  -3   2  10        331.79        313.34        12.51 o
  -2   2  10        394.17        402.96        13.90 o
  -1   2  10        159.64        141.10         8.64 o
   0   2  10       1297.48       1178.69        20.72 o
   1   2  10        487.68        476.29        16.04 o
   2   2  10        412.74        440.57        11.38 o
   3   2  10        453.42        400.97        12.33 o
   4   2  10         71.59         67.13        16.09 o
   5   2  10         22.64         16.34         8.23 o
   6   2  10         16.92         -3.58        10.31 o
   7   2  10         14.33         15.62        11.48 o
  -9   3  10          3.55         11.36        14.76 o
  -8   3  10          0.17        -10.61        10.61 o
  -7   3  10         87.88        128.48        12.92 o
  -6   3  10         29.07         40.03        10.21 o
  -5   3  10        242.52        208.70        12.40 o
  -4   3  10        381.56        378.22        14.63 o
  -3   3  10        448.48        430.43        15.20 o
  -2   3  10          8.24          3.85         6.47 o
  -1   3  10          0.37         -3.79         5.43 o
   0   3  10         21.15         23.39         4.76 o
   1   3  10        122.01        126.01         6.78 o
   2   3  10          3.27         -3.46         3.46 o
   3   3  10        321.58        332.48        11.04 o
   4   3  10          2.25          5.87         7.89 o
   5   3  10          0.92         -7.41         7.41 o
   6   3  10         62.22         77.96        13.26 o
   7   3  10         70.85         81.41        13.48 o
  -9   4  10         12.34          7.23        14.72 o
  -8   4  10         24.36         19.76        11.33 o
  -7   4  10        197.48        200.68        13.83 o
  -6   4  10        541.74        545.36        22.65 o
  -5   4  10         67.12         93.43        14.98 o
  -4   4  10       2070.92       2150.42        50.84 o
  -3   4  10        803.91        786.76        19.95 o
  -2   4  10        474.72        452.73        13.40 o
  -1   4  10        340.42        341.92        11.08 o
   0   4  10       1725.31       1757.17        27.47 o
   1   4  10        819.41        745.81        13.57 o
   2   4  10         62.91         63.24         5.80 o
   3   4  10        216.66        243.62        12.07 o
   4   4  10        871.63        908.99        21.69 o
   5   4  10         25.86         13.14         9.90 o
   6   4  10         58.12         73.49        11.97 o
   7   4  10          3.24         -0.96        11.78 o
  -9   5  10         61.84         39.34        15.70 o
  -8   5  10         36.45         41.17        11.33 o
  -7   5  10         31.61         50.63        10.94 o
  -6   5  10         28.47         59.25        10.97 o
  -5   5  10          8.77          1.88         8.92 o
  -4   5  10        668.94        663.89        19.40 o
  -3   5  10         77.18         85.65         7.83 o
  -2   5  10          8.76         10.53         5.98 o
  -1   5  10          0.94         -2.72         6.06 o
   0   5  10        184.51        194.15        12.53 o
   1   5  10        458.21        464.64        12.24 o
   2   5  10         72.33         73.06         5.78 o
   3   5  10        429.45        472.66        11.82 o
   4   5  10        227.02        230.42        11.44 o
   5   5  10          3.81         -8.19        12.80 o
   6   5  10         50.11         42.07        11.36 o
   7   5  10         15.00         25.37        15.61 o
  -9   6  10         56.76         68.30        16.25 o
  -8   6  10          1.90         -0.09         8.90 o
  -7   6  10        131.68        141.91        11.30 o
  -6   6  10        560.47        606.46        18.67 o
  -5   6  10        191.96        215.94        11.44 o
  -4   6  10        155.61        155.67         9.76 o
  -3   6  10       1388.11       1328.62        24.44 o
  -2   6  10        375.81        341.32        12.95 o
  -1   6  10        316.77        331.06        22.24 o
   0   6  10        919.81        866.27        15.97 o
   1   6  10        917.83        909.68        17.33 o
   2   6  10         29.98         25.21         5.79 o
   3   6  10        170.23        175.22         8.71 o
   4   6  10        601.07        553.39        22.24 o
   5   6  10        101.79         99.52        11.95 o
   6   6  10         55.70         62.62        14.37 o
   7   6  10          2.87          4.50        11.50 o
  -9   7  10         69.47         80.95        16.94 o
  -8   7  10         16.97          9.32        10.79 o
  -7   7  10         20.00         37.84         9.28 o
  -6   7  10         16.65         21.25         8.49 o
  -5   7  10          3.09         -9.10         9.10 o
  -4   7  10          8.00          2.64         7.16 o
  -3   7  10          7.89         14.56         7.28 o
  -2   7  10         88.38         96.89         9.33 o
  -1   7  10         25.83         17.29         6.43 o
   0   7  10          8.35         -1.22         5.23 o
   1   7  10        355.57        332.30        18.96 o
   2   7  10         18.18         29.45         7.52 o
   3   7  10        178.14        159.05        10.14 o
   4   7  10        217.52        197.34        11.14 o
   5   7  10          0.89          3.25         9.30 o
   6   7  10        227.32        263.81        16.10 o
   7   7  10         14.92         12.00        11.59 o
  -9   8  10        125.89        161.44        18.83 o
  -8   8  10          7.61         11.71        14.21 o
  -7   8  10        205.61        232.62        20.71 o
  -6   8  10        371.36        390.09        16.71 o
  -5   8  10        253.62        229.39        13.30 o
  -4   8  10         16.22          3.32         8.29 o
  -3   8  10       2230.90       2136.17        33.88 o
  -2   8  10        586.30        619.35        14.19 o
  -1   8  10       1371.67       1334.93        26.25 o
   0   8  10         75.49         62.65         9.46 o
   1   8  10        466.32        471.66        20.40 o
   2   8  10        105.65        108.94         9.28 o
   3   8  10        329.38        314.24        13.43 o
   4   8  10        399.83        426.97        27.06 o
   5   8  10        189.63        209.44        14.19 o
   6   8  10          1.89         14.15        18.90 o
  -8   9  10          0.65          1.95        14.02 o
  -7   9  10         54.55         83.01        15.17 o
  -6   9  10          0.89          0.84        13.22 o
  -5   9  10         17.52         13.12         9.84 o
  -4   9  10          0.80         -1.38         8.13 o
  -3   9  10         38.31         45.26         6.47 o
  -2   9  10         18.36         15.05         5.55 o
  -1   9  10         27.57         32.30         6.61 o
   0   9  10         57.67         84.14         5.87 o
   1   9  10         18.86         36.93         9.04 o
   2   9  10         49.43         28.09         8.10 o
   3   9  10         18.96         25.70         7.77 o
   4   9  10        193.65        216.45         9.85 o
   5   9  10         13.49         25.88        10.00 o
   6   9  10        142.90        126.47        20.52 o
  -8  10  10         18.83         21.91        14.75 o
  -7  10  10        130.74        144.10        12.69 o
  -6  10  10        135.16        134.10        12.19 o
  -5  10  10        357.23        349.63        15.51 o
  -4  10  10         13.24          9.24         8.72 o
  -3  10  10       1833.46       1741.37        33.50 o
  -2  10  10         17.30         14.53         6.93 o
  -1  10  10       1764.11       1703.46        31.48 o
   0  10  10        370.91        444.91        19.84 o
   1  10  10        436.61        453.85        37.82 o
   2  10  10          4.99          3.69         7.54 o
   3  10  10        181.14        192.53        19.80 o
   4  10  10        344.34        337.54        24.31 o
   5  10  10        223.21        204.53        13.95 o
   6  10  10          5.57         -0.41        25.92 o
  -8  11  10          0.93         -0.80        14.44 o
  -7  11  10        151.41        195.54        18.19 o
  -6  11  10         20.33          4.20         9.82 o
  -5  11  10         71.84         73.44        11.36 o
  -4  11  10          1.48         14.58         8.80 o
  -3  11  10         97.17        100.62         9.58 o
  -2  11  10         53.60         66.84         9.02 o
  -1  11  10        326.87        260.40        15.89 o
   0  11  10        168.89        120.68        11.49 o
   1  11  10         47.15         34.87         9.20 o
   2  11  10         37.94         50.08         8.51 o
   3  11  10          0.30          5.98         7.66 o
   4  11  10        109.59        105.12         9.95 o
   5  11  10          2.10          4.44        15.81 o
   6  11  10         96.48         98.99        28.05 o
  -8  12  10          1.16        -14.26        14.26 o
  -7  12  10        122.10        128.82        16.49 o
  -6  12  10          6.31          6.88        10.01 o
  -5  12  10        419.75        415.79        16.86 o
  -4  12  10          0.20          9.51         8.88 o
  -3  12  10       1563.16       1595.72        31.85 o
  -2  12  10          6.30         -0.23         6.99 o
  -1  12  10        338.18        375.87        17.54 o
   0  12  10        115.94        108.58        13.24 o
   1  12  10        820.14        827.75        27.04 o
   2  12  10         53.57         57.63         9.00 o
   3  12  10        188.00        183.77        11.31 o
   4  12  10        128.36        165.50        11.03 o
   5  12  10         90.42         75.14        14.31 o
   6  12  10          2.56          5.96        18.32 o
  -8  13  10          0.15        -11.51        18.28 o
  -7  13  10         49.79         61.79        15.25 o
  -6  13  10         68.10         59.65        10.94 o
  -5  13  10         52.14         74.47        10.56 o
  -4  13  10          0.01         17.89         8.84 o
  -3  13  10        113.46        116.05        10.08 o
  -2  13  10          0.05         -1.59         6.77 o
  -1  13  10        670.71        712.60        24.28 o
   0  13  10        111.48        122.01        15.87 o
   1  13  10         19.03         22.85         9.82 o
   2  13  10          1.83         10.89        13.12 o
   3  13  10          4.18          4.55         7.92 o
   4  13  10         68.27         54.26         9.01 o
   5  13  10         31.13         26.49        13.15 o
  -7  14  10        125.02        149.83        17.34 o
  -6  14  10          1.09         -5.16        12.13 o
  -5  14  10        557.40        557.90        19.84 o
  -4  14  10        248.61        221.80        13.12 o
  -3  14  10        688.09        721.11        21.00 o
  -2  14  10         57.91         51.39        15.34 o
  -1  14  10         63.85         81.11        11.81 o
   0  14  10        118.23         73.28        11.69 o
   1  14  10       1354.19       1303.65        45.59 o
   2  14  10         79.36         74.28         9.65 o
   3  14  10        194.84        218.16        16.44 o
   4  14  10          0.13         -7.58        17.52 o
   5  14  10         63.87         57.59        14.41 o
  -7  15  10          9.08         15.42        14.47 o
  -6  15  10         28.61          8.01        14.61 o
  -5  15  10         25.81         19.57         9.61 o
  -4  15  10         17.35         14.53         8.98 o
  -3  15  10          4.25         16.77        11.28 o
  -2  15  10          0.05        -10.31        10.31 o
  -1  15  10         47.50         46.02        15.70 o
   0  15  10          7.43         18.80        10.55 o
   1  15  10          0.17          6.83         8.98 o
   2  15  10         39.98         50.74         9.84 o
   3  15  10          0.91         -9.57         9.57 o
   4  15  10         55.72         39.64        13.99 o
   5  15  10         55.25         61.30        21.37 o
  -7  16  10        165.17        169.04        18.27 o
  -6  16  10         28.06         33.37        14.40 o
  -5  16  10        248.35        238.90        17.23 o
  -4  16  10        180.83        180.54        15.36 o
  -3  16  10        312.29        322.69        18.12 o
  -2  16  10          0.51         -7.76        10.61 o
  -1  16  10        223.17        225.94        15.74 o
   0  16  10         11.71         -6.08        10.32 o
   1  16  10       1351.50       1408.80        31.93 o
   2  16  10        276.93        279.07        16.61 o
   3  16  10        131.96        103.06        10.90 o
   4  16  10          0.20          8.78        14.38 o
  -6  17  10         31.26         19.17        18.28 o
  -5  17  10          0.01         10.48        17.05 o
  -4  17  10          0.73        -11.39        11.39 o
  -3  17  10          2.48         11.95        11.42 o
  -2  17  10         18.06         24.07        11.79 o
  -1  17  10          7.10         -4.98        10.74 o
   0  17  10          1.35          9.26        11.21 o
   1  17  10          3.00         18.99        10.06 o
   2  17  10         70.96         89.26        11.07 o
   3  17  10          5.08         -9.71        13.61 o
   4  17  10         46.14         58.05        19.46 o
  -6  18  10         52.69         85.64        20.62 o
  -5  18  10         52.72         57.19        18.71 o
  -4  18  10         54.17         61.33        13.17 o
  -3  18  10        325.04        338.47        21.86 o
  -2  18  10        177.07        152.03        15.13 o
  -1  18  10         64.45         72.68        17.30 o
   0  18  10          9.28          7.16        11.17 o
   1  18  10        478.50        496.95        19.72 o
   2  18  10        306.88        299.76        22.16 o
   3  18  10        153.99        153.51        18.03 o
  -5  19  10         17.66         40.94        18.90 o
  -4  19  10         49.21         59.73        28.76 o
  -3  19  10          0.89         22.44        12.08 o
  -2  19  10         21.73         36.12        12.81 o
  -1  19  10         44.44         30.30        12.50 o
   0  19  10          7.56          8.07        11.79 o
   1  19  10         23.23         19.64        10.55 o
   2  19  10         25.59         21.75        10.63 o
   3  19  10          2.81          5.01        14.87 o
  -4  20  10         97.41        142.71        21.34 o
  -3  20  10        151.98        155.80        20.80 o
  -2  20  10        244.21        253.20        17.88 o
  -1  20  10         10.08         -6.65        20.03 o
   0  20  10         70.99         77.49        13.79 o
   1  20  10        148.55        130.65        13.33 o
   2  20  10         71.88         62.18        11.62 o
  -3  21  10          0.56         22.32        17.55 o
  -2  21  10          0.35         -1.47        12.55 o
  -1  21  10          6.17         -9.88        12.03 o
   0  21  10          3.26          7.70        12.62 o
   1  21  10         57.33         72.53        12.30 o
  -2  22  10        296.76        352.57        26.56 o
  -1  22  10         10.89          3.00        13.60 o
   0  22  10         55.88          7.63        16.36 o
  -9   0  11         88.78        134.74        21.13 o
  -7   0  11        624.55        660.91        70.31 o
  -5   0  11        479.55        446.95        23.59 o
  -3   0  11        137.76        199.25        16.31 o
  -1   0  11       1654.96       1714.53        44.89 o
   1   0  11        692.44        676.44        17.27 o
   3   0  11         22.56         49.79        11.52 o
   5   0  11        210.02        221.06        18.06 o
  -9   1  11         12.28         22.46        12.84 o
  -8   1  11        121.27        127.84        14.20 o
  -7   1  11         14.68         16.66        11.18 o
  -6   1  11          2.00          0.17        10.02 o
  -5   1  11          0.07         15.97         9.53 o
  -4   1  11        253.48        219.39        13.11 o
  -3   1  11          1.22         -6.85         7.17 o
  -2   1  11        164.27        148.64        10.00 o
  -1   1  11        156.48        175.75         9.89 o
   0   1  11         81.01         63.79         6.80 o
   1   1  11          9.53         17.98         4.76 o
   2   1  11        471.26        458.61        11.37 o
   3   1  11          7.21          7.47         7.14 o
   4   1  11         76.29         72.22         9.57 o
   5   1  11         36.34         37.46         9.20 o
   6   1  11         60.50         54.59        10.37 o
  -9   2  11        136.31        160.14        17.84 o
  -8   2  11         24.83         27.27        12.25 o
  -7   2  11        194.08        168.87        14.17 o
  -6   2  11          9.08         18.62        10.26 o
  -5   2  11       1216.36       1351.62        30.00 o
  -4   2  11        167.28        167.40        11.52 o
  -3   2  11          6.23          0.51         7.58 o
  -2   2  11         49.06         58.29         8.28 o
  -1   2  11       1462.64       1325.03        26.50 o
   0   2  11         54.24         67.16         6.99 o
   1   2  11        764.15        730.89        14.19 o
   2   2  11        125.77        146.56         7.74 o
   3   2  11         40.24         44.53         8.00 o
   4   2  11          1.47          4.34         8.43 o
   5   2  11        262.43        264.05        15.89 o
   6   2  11         37.42         26.81        11.43 o
  -9   3  11         19.83          7.93        27.93 o
  -8   3  11        117.35        123.05        14.01 o
  -7   3  11         53.71         57.97        12.51 o
  -6   3  11         65.89         85.89        11.88 o
  -5   3  11        212.94        239.26        13.65 o
  -4   3  11         34.80         49.13         9.11 o
  -3   3  11        265.39        248.77        13.22 o
  -2   3  11         75.47         80.26         8.63 o
  -1   3  11        321.05        303.08        17.95 o
   0   3  11        243.82        234.91         9.06 o
   1   3  11          7.54         15.52         4.80 o
   2   3  11        366.03        353.13        10.55 o
   3   3  11          9.38          8.78         5.83 o
   4   3  11        357.41        340.98        14.15 o
   5   3  11        103.43         89.03        10.56 o
   6   3  11         51.04         91.37        12.94 o
  -9   4  11        104.13        156.19        20.43 o
  -8   4  11         49.52         54.06        12.49 o
  -7   4  11         26.72         16.21        11.15 o
  -6   4  11        119.24        121.86        12.59 o
  -5   4  11       1587.73       1593.91        33.72 o
  -4   4  11        402.41        406.00        15.70 o
  -3   4  11         11.78         -3.60         7.46 o
  -2   4  11        141.04        119.08         8.57 o
  -1   4  11       1608.69       1673.68        30.44 o
   0   4  11          1.09          1.27         4.86 o
   1   4  11        203.02        228.87         7.94 o
   2   4  11        321.58        289.14        10.41 o
   3   4  11         44.85         49.38         6.64 o
   4   4  11         73.48         87.53         9.04 o
   5   4  11        368.13        423.99        20.06 o
   6   4  11         30.39         35.61        11.77 o
  -8   5  11         53.63         48.61        12.63 o
  -7   5  11         43.79         26.31        11.57 o
  -6   5  11         13.59         -2.08        10.01 o
  -5   5  11        146.01        130.21        11.88 o
  -4   5  11          1.33          4.91         8.59 o
  -3   5  11         74.80         79.70         8.41 o
  -2   5  11        197.38        189.68         9.70 o
  -1   5  11        101.84        107.72         9.43 o
   0   5  11         20.49         28.71         5.06 o
   1   5  11         16.52          1.32         5.23 o
   2   5  11        300.32        259.07        10.28 o
   3   5  11          8.58         -2.00         5.91 o
   4   5  11        409.09        430.30        19.15 o
   5   5  11        152.41        176.30        18.54 o
   6   5  11         78.10         93.41        13.37 o
  -8   6  11         67.58         65.98        10.92 o
  -7   6  11         10.93          2.07        10.94 o
  -6   6  11         78.98         73.93        10.20 o
  -5   6  11       1121.99       1168.02        25.20 o
  -4   6  11        501.80        441.22        15.01 o
  -3   6  11        241.78        220.04        11.64 o
  -2   6  11         51.60         56.34         8.14 o
  -1   6  11        458.95        475.91        15.36 o
   0   6  11        273.74        272.82        14.26 o
   1   6  11          2.42          6.69         4.94 o
   2   6  11        224.11        247.66         9.61 o
   3   6  11        299.10        311.70        11.61 o
   4   6  11        147.56        131.13        12.30 o
   5   6  11        281.26        293.15        16.78 o
   6   6  11         47.01         56.65        21.72 o
  -8   7  11         24.98         52.47        11.99 o
  -7   7  11         27.41         24.22         9.66 o
  -6   7  11          8.26         -0.35         8.92 o
  -5   7  11          0.85         -3.63         8.41 o
  -4   7  11         33.27         37.80         8.64 o
  -3   7  11         35.91         29.66         8.22 o
  -2   7  11         53.81         47.60         7.86 o
  -1   7  11         62.75         78.62         5.54 o
   0   7  11         18.82         11.99         6.87 o
   1   7  11         42.04         15.68         7.98 o
   2   7  11         48.75         68.47         9.00 o
   3   7  11         92.40         85.95         8.01 o
   4   7  11        286.60        278.13        25.05 o
   5   7  11        194.07        205.10        16.77 o
   6   7  11         19.14          3.43        11.28 o
  -8   8  11         36.00         57.14        15.57 o
  -7   8  11          0.96         -0.94        10.16 o
  -6   8  11         44.67         63.42        11.50 o
  -5   8  11        375.39        412.84        17.53 o
  -4   8  11        259.46        270.50        14.25 o
  -3   8  11        107.09        102.25        10.01 o
  -2   8  11        390.79        388.08        14.33 o
  -1   8  11        310.51        351.25        18.86 o
   0   8  11        157.06        170.95        12.53 o
   1   8  11         46.48         37.05         8.30 o
   2   8  11        222.64        216.52        12.01 o
   3   8  11         99.18        100.11        10.00 o
   4   8  11        151.96        151.91        12.92 o
   5   8  11        186.16        211.15        15.16 o
   6   8  11         76.69         86.79        13.43 o
  -8   9  11          0.03        -14.20        14.31 o
  -7   9  11         41.91         35.53        11.25 o
  -6   9  11         12.72         15.33        10.64 o
  -5   9  11          5.17          3.60         9.49 o
  -4   9  11         40.86         46.80         9.74 o
  -3   9  11         57.32         41.34         8.88 o
  -2   9  11         59.19         51.45         8.22 o
  -1   9  11        166.03        177.67        14.18 o
   0   9  11         61.46         85.07        10.93 o
   1   9  11        445.00        477.69        22.14 o
   2   9  11          2.57         13.99         8.13 o
   3   9  11         58.87         47.54         9.08 o
   4   9  11        162.75        170.73        11.46 o
   5   9  11        226.79        238.71        15.37 o
   6   9  11          0.75         17.62        17.32 o
  -8  10  11         24.10         11.84        16.18 o
  -7  10  11         13.17         20.16        16.99 o
  -6  10  11         67.03         64.77        11.36 o
  -5  10  11        160.45        182.45        13.82 o
  -4  10  11        167.65        192.42        12.71 o
  -3  10  11         75.03         99.39        10.97 o
  -2  10  11        624.71        611.53        33.62 o
  -1  10  11         63.10         68.78        10.96 o
   0  10  11         36.24         18.73        10.99 o
   1  10  11        100.52        100.62        10.25 o
   2  10  11        285.50        275.17        13.32 o
   3  10  11          2.96          7.61         8.16 o
   4  10  11        221.04        251.47        12.42 o
   5  10  11         12.94         25.63        10.64 o
  -8  11  11          4.55         -6.46        14.48 o
  -7  11  11         60.29         47.74        14.96 o
  -6  11  11         14.83         14.70        10.44 o
  -5  11  11          5.35         -1.19         9.78 o
  -4  11  11         93.51        110.15        11.06 o
  -3  11  11         49.13         55.76        10.87 o
  -2  11  11        424.99        445.21        15.39 o
  -1  11  11         66.07         49.05        17.90 o
   0  11  11         10.21          6.58         9.88 o
   1  11  11        208.96        187.33        11.95 o
   2  11  11         18.46         21.13         8.72 o
   3  11  11         37.94         48.37         9.35 o
   4  11  11         20.93         23.15        10.11 o
   5  11  11        176.83        195.07        28.05 o
  -7  12  11          7.95         14.32        14.34 o
  -6  12  11        105.48        118.05        13.33 o
  -5  12  11          3.39         14.94        10.00 o
  -4  12  11        201.93        192.79        14.97 o
  -3  12  11         82.12         81.51         9.61 o
  -2  12  11        171.09        189.57        14.60 o
  -1  12  11          2.61          8.67        10.42 o
   0  12  11        770.30        794.13        25.69 o
   1  12  11         14.03         23.84         9.64 o
   2  12  11        306.04        327.60        19.17 o
   3  12  11          2.21          9.13         8.51 o
   4  12  11        104.78         96.06        10.44 o
   5  12  11          0.70         -0.37        17.82 o
  -7  13  11         51.62         45.34        15.24 o
  -6  13  11         52.06         51.18        11.49 o
  -5  13  11          1.44         -1.40         9.65 o
  -4  13  11        136.63        124.49        11.45 o
  -3  13  11         82.27         77.34        13.41 o
  -2  13  11        360.69        387.08        19.08 o
  -1  13  11          0.81         -5.34        10.03 o
   0  13  11         53.92         48.39        11.34 o
   1  13  11        193.74        174.80        12.55 o
   2  13  11         83.17        102.88        14.25 o
   3  13  11         16.00         19.90         8.98 o
   4  13  11          0.07         -3.09        12.53 o
   5  13  11        153.00        158.05        22.84 o
  -7  14  11         12.82         11.29        14.66 o
  -6  14  11        128.22        130.05        15.88 o
  -5  14  11         37.22         12.56         9.95 o
  -4  14  11         78.95         90.07        13.85 o
  -3  14  11          3.43        -11.47        11.47 o
  -2  14  11        119.01        114.53        13.68 o
  -1  14  11         81.34         94.16        12.63 o
   0  14  11        764.79        784.42        26.64 o
   1  14  11          2.00         14.84         9.41 o
   2  14  11        305.57        297.86        14.91 o
   3  14  11         23.75         28.81        10.54 o
   4  14  11         26.70         32.94        13.65 o
  -6  15  11         51.43         58.32        14.29 o
  -5  15  11         14.18         26.43        12.62 o
  -4  15  11         24.08         35.34        12.79 o
  -3  15  11          5.60         22.54        16.36 o
  -2  15  11         33.91         20.09        12.04 o
  -1  15  11          6.73         11.74        11.28 o
   0  15  11         16.46         18.14        11.36 o
   1  15  11        192.10        179.57        13.13 o
   2  15  11         76.28         54.43        10.39 o
   3  15  11         22.84         22.62         9.42 o
   4  15  11          8.34         -2.84        13.66 o
  -6  16  11        101.92         96.96        21.23 o
  -5  16  11         41.70         14.18        13.26 o
  -4  16  11         51.07         34.26        22.80 o
  -3  16  11          9.61         -1.40        11.83 o
  -2  16  11        329.04        371.42        19.74 o
  -1  16  11         45.83         37.59        12.12 o
   0  16  11        156.56        175.41        15.36 o
   1  16  11         95.45        100.00        12.09 o
   2  16  11        327.73        382.17        24.27 o
   3  16  11         21.73         10.21        14.19 o
   4  16  11         18.53          1.12        14.48 o
  -5  17  11          0.00         -2.25        19.17 o
  -4  17  11          6.86        -12.32        12.32 o
  -3  17  11          4.01         19.83        23.78 o
  -2  17  11          0.90         18.67        12.38 o
  -1  17  11         12.28         -2.95        11.48 o
   0  17  11          4.24        -11.02        11.02 o
   1  17  11        102.10        139.54        13.13 o
   2  17  11         14.85         37.71        15.27 o
   3  17  11         18.14         24.36        14.89 o
  -5  18  11          3.65        -18.06        18.06 o
  -4  18  11        117.23        132.58        16.31 o
  -3  18  11        123.97        120.42        15.37 o
  -2  18  11        187.26        205.23        16.83 o
  -1  18  11         33.55         43.75        13.04 o
   0  18  11         88.70        116.17        14.49 o
   1  18  11         82.08         63.92        11.63 o
   2  18  11        150.83        190.57        13.96 o
   3  18  11         55.68         68.18        29.83 o
  -4  19  11          0.01        -14.91        17.58 o
  -3  19  11          2.31          3.07        12.82 o
  -2  19  11          0.10         17.61        13.01 o
  -1  19  11          0.80         18.60        12.59 o
   0  19  11          3.59          0.77        11.95 o
   1  19  11         64.65         72.80        12.31 o
   2  19  11         12.50         24.93        11.40 o
  -3  20  11        118.63        102.92        20.22 o
  -2  20  11         73.81         80.35        14.73 o
  -1  20  11         40.39         33.78        13.55 o
   0  20  11         52.39         65.66        14.19 o
   1  20  11         17.97         26.31        11.74 o
  -1  21  11         16.20         37.17        17.47 o
  -8   0  12        245.95        235.30        23.59 o
  -6   0  12        119.46        149.62        18.83 o
  -4   0  12        327.14        336.50        35.86 o
  -2   0  12        176.70        167.08        15.54 o
   0   0  12       2211.18       2310.53        46.70 o
   2   0  12       1054.14        988.02        32.36 o
   4   0  12        209.14        246.43        18.32 o
   6   0  12        162.08        199.11        19.57 o
  -8   1  12          2.22          6.92        12.51 o
  -7   1  12          1.33         -0.09        11.26 o
  -6   1  12         11.99         13.79        10.78 o
  -5   1  12         36.83         31.24        10.44 o
  -4   1  12          3.46         14.32         9.11 o
  -3   1  12          0.09         -0.18         8.25 o
  -2   1  12         60.98         44.77        10.26 o
  -1   1  12        616.01        600.70        17.59 o
   0   1  12          0.08          6.45         5.82 o
   1   1  12         22.83         25.21         5.24 o
   2   1  12         12.28         16.04         7.43 o
   3   1  12        809.27        789.34        21.01 o
   4   1  12          0.38          0.66         8.41 o
   5   1  12        222.13        193.77        13.94 o
   6   1  12          5.88          6.32        11.47 o
  -8   2  12         72.90         68.65        13.93 o
  -7   2  12         17.06         18.98        13.63 o
  -6   2  12        119.17         97.20        12.83 o
  -5   2  12          5.12          5.73         9.65 o
  -4   2  12        530.36        581.56        19.68 o
  -3   2  12         18.90          7.17        11.89 o
  -2   2  12        204.79        250.13        12.20 o
  -1   2  12          0.98          6.78         6.49 o
   0   2  12       1340.65       1235.52        20.79 o
   1   2  12          2.22         -4.70         4.70 o
   2   2  12        475.17        462.80        13.63 o
   3   2  12         12.27         22.99         7.98 o
   4   2  12        371.38        401.53        15.66 o
   5   2  12         18.13         16.21         9.16 o
   6   2  12         91.60         75.84        13.48 o
  -8   3  12          6.01         24.71        12.78 o
  -7   3  12          1.05         -1.09        11.35 o
  -6   3  12         10.71         18.57        10.86 o
  -5   3  12          0.14          0.62        11.58 o
  -4   3  12          3.19         11.20         9.05 o
  -3   3  12         25.97         35.38         9.09 o
  -2   3  12        226.70        209.52        13.85 o
  -1   3  12        509.58        498.23        19.14 o
   0   3  12          0.13         12.16         5.51 o
   1   3  12          5.15         -4.36         5.94 o
   2   3  12         10.08         21.64         5.96 o
   3   3  12        266.66        283.91        12.83 o
   4   3  12          9.16         17.91         8.40 o
   5   3  12        169.58        143.91        14.07 o
   6   3  12         38.57         45.07        12.95 o
  -8   4  12          2.04         17.40        12.81 o
  -7   4  12         56.97         54.81        12.78 o
  -6   4  12        153.59        153.56        13.68 o
  -5   4  12         17.41         30.53        10.62 o
  -4   4  12        457.26        431.45        16.74 o
  -3   4  12        180.64        206.69        11.08 o
  -2   4  12        173.28        182.65        13.93 o
  -1   4  12         31.03         18.24         6.74 o
   0   4  12        831.18        858.37        18.80 o
   1   4  12        145.35        142.09         8.34 o
   2   4  12         71.40         65.36         6.61 o
   3   4  12         15.50         12.54         7.54 o
   4   4  12        448.21        474.42        20.90 o
   5   4  12         36.94         49.36        14.65 o
   6   4  12         54.06         49.10        13.06 o
  -8   5  12          0.58        -11.79        11.79 o
  -7   5  12          2.24          9.33        11.63 o
  -6   5  12         13.60         14.22        11.16 o
  -5   5  12         38.10         55.41        11.09 o
  -4   5  12          6.92         29.00         9.17 o
  -3   5  12         89.41         97.02         9.24 o
  -2   5  12         54.37         74.99         8.49 o
  -1   5  12        502.58        455.94        15.44 o
   0   5  12        196.37        179.53        10.78 o
   1   5  12         93.84         86.25         7.08 o
   2   5  12        110.57        138.02         8.48 o
   3   5  12        130.40        162.15        13.59 o
   4   5  12         23.69          4.82        10.44 o
   5   5  12         91.09        104.21        13.58 o
  -8   6  12          2.05        -10.35        10.35 o
  -7   6  12         87.74         65.10        11.16 o
  -6   6  12         60.98         67.42        10.54 o
  -5   6  12          6.26         -0.86         8.87 o
  -4   6  12        541.85        588.98        18.63 o
  -3   6  12        318.25        290.97        15.22 o
  -2   6  12        126.82        110.23         9.86 o
  -1   6  12        247.72        225.55         9.13 o
   0   6  12        292.16        318.50        11.48 o
   1   6  12         81.99         61.44        10.46 o
   2   6  12         85.56         88.77         9.64 o
   3   6  12        143.16        161.71         9.97 o
   4   6  12        139.76        168.28        14.27 o
   5   6  12         71.43         80.86        25.59 o
  -8   7  12          3.20         -6.75        10.22 o
  -7   7  12          2.51         -7.25        10.57 o
  -6   7  12          0.89         -3.04         9.33 o
  -5   7  12         63.52         70.06        10.13 o
  -4   7  12          0.27          6.19         8.37 o
  -3   7  12         45.88         60.48        13.67 o
  -2   7  12          8.29         -7.69         7.69 o
  -1   7  12        746.95        801.59        20.57 o
   0   7  12        249.27        197.44        27.79 o
   1   7  12         37.94         26.47         8.71 o
   2   7  12        141.38        141.20        10.84 o
   3   7  12        160.83        178.35        14.57 o
   4   7  12         55.14         57.00        12.06 o
   5   7  12         14.58         10.18        11.46 o
  -8   8  12          0.18         -3.58        14.75 o
  -7   8  12        128.02        153.24        14.50 o
  -6   8  12         73.30         80.36        12.19 o
  -5   8  12         90.99         99.24        11.90 o
  -4   8  12        230.70        216.37        13.43 o
  -3   8  12        416.53        402.67        18.76 o
  -2   8  12        131.55        138.50        10.34 o
  -1   8  12        388.44        365.58        29.83 o
   0   8  12        260.68        287.18        15.90 o
   1   8  12        136.65        161.65        11.46 o
   2   8  12          0.68         -5.34         8.14 o
   3   8  12        480.84        446.91        15.07 o
   4   8  12        130.80        155.85        14.97 o
   5   8  12         72.93         61.11        34.99 o
  -7   9  12          0.47         13.04        11.69 o
  -6   9  12          5.77         -2.86        10.42 o
  -5   9  12          6.43          4.19        10.14 o
  -4   9  12         33.96         23.68        10.35 o
  -3   9  12          8.14          7.00         8.36 o
  -2   9  12         33.78         20.73         8.09 o
  -1   9  12        528.21        550.39        22.09 o
   0   9  12        352.16        377.73        18.09 o
   1   9  12          0.16          4.54         8.56 o
   2   9  12         88.40         96.64        15.38 o
   3   9  12         26.45         34.18         9.30 o
   4   9  12        143.79        164.36        14.39 o
   5   9  12          5.18         12.28        20.14 o
  -7  10  12        170.20        181.23        14.94 o
  -6  10  12         20.19         38.03        13.22 o
  -5  10  12        134.61        146.23        13.07 o
  -4  10  12        134.12        173.12        12.63 o
  -3  10  12        420.05        397.80        16.32 o
  -2  10  12         15.24         10.44        10.83 o
  -1  10  12        192.08        196.83        16.04 o
   0  10  12        335.42        353.52        21.73 o
   1  10  12        314.42        289.73        14.38 o
   2  10  12         23.29          4.75         8.83 o
   3  10  12        542.00        558.11        19.31 o
   4  10  12         12.86         35.52        11.30 o
   5  10  12         45.08         22.77        17.78 o
  -7  11  12          0.34         10.82        14.58 o
  -6  11  12          9.99         19.20        11.32 o
  -5  11  12          8.44         11.84        10.32 o
  -4  11  12         23.76         17.70         9.08 o
  -3  11  12          3.60          1.17         8.61 o
  -2  11  12          0.86        -10.78        10.78 o
  -1  11  12         99.85         97.98        13.33 o
   0  11  12        134.83        140.13        13.67 o
   1  11  12          0.00         -5.32         8.90 o
   2  11  12         83.08         83.70        10.63 o
   3  11  12          1.30          5.61         9.03 o
   4  11  12        138.05        133.53        13.94 o
  -7  12  12        131.15        138.66        22.14 o
  -6  12  12          1.51         -7.10        10.64 o
  -5  12  12         86.94         81.15        11.81 o
  -4  12  12         49.31         68.91        10.58 o
  -3  12  12        330.75        337.49        18.85 o
  -2  12  12          4.24          0.51        11.42 o
  -1  12  12        393.49        395.85        24.04 o
   0  12  12        228.78        246.89        15.88 o
   1  12  12        274.91        293.88        17.26 o
   2  12  12          2.74         -2.30         9.53 o
   3  12  12        419.16        422.96        17.68 o
   4  12  12         12.43         21.03         8.62 o
  -6  13  12         16.94          5.23        11.45 o
  -5  13  12          2.47          9.74         9.80 o
  -4  13  12          4.26          1.68        12.50 o
  -3  13  12         24.52         19.37        12.49 o
  -2  13  12         49.12         36.58        16.99 o
  -1  13  12         16.56         -2.76        11.48 o
   0  13  12        101.60        113.94        13.69 o
   1  13  12         37.54         46.41        10.57 o
   2  13  12         66.50         79.03        13.94 o
   3  13  12          6.80          5.80         9.48 o
   4  13  12         68.37         56.51        26.63 o
  -6  14  12          1.14         -5.01        23.08 o
  -5  14  12         11.00         -5.41        13.96 o
  -4  14  12         42.28         54.98        17.14 o
  -3  14  12        249.53        241.82        17.72 o
  -2  14  12         26.89         27.31        12.49 o
  -1  14  12        294.40        304.45        18.15 o
   0  14  12         10.42         16.99        15.39 o
   1  14  12        299.77        286.59        15.60 o
   2  14  12          0.17          7.45        10.05 o
   3  14  12        163.17        161.67        13.06 o
  -6  15  12         14.07        -18.56        18.56 o
  -5  15  12         30.46         37.61        13.90 o
  -4  15  12          9.91         29.36        20.03 o
  -3  15  12          1.84         12.65        22.40 o
  -2  15  12          0.80         17.58        14.60 o
  -1  15  12          5.82          1.90        11.49 o
   0  15  12         24.77         39.42        12.48 o
   1  15  12         92.71         91.88        12.01 o
   2  15  12         20.96          5.97        11.09 o
   3  15  12          4.49          0.47         9.77 o
  -5  16  12          7.16         -9.15        17.49 o
  -4  16  12         13.64          0.06        12.96 o
  -3  16  12        223.98        242.55        18.39 o
  -2  16  12        120.59        134.24        15.74 o
  -1  16  12        101.59        112.47        14.51 o
   0  16  12          0.44         -5.86        11.54 o
   1  16  12        294.74        320.16        16.78 o
   2  16  12         14.50          7.22        10.38 o
   3  16  12        107.02        111.18        17.31 o
  -4  17  12          6.61         22.76        13.78 o
  -3  17  12         34.20         24.45        13.36 o
  -2  17  12          0.02         18.71        13.31 o
  -1  17  12         18.23         40.40        13.33 o
   0  17  12          0.81        -10.15        11.97 o
   1  17  12         10.00          7.38        14.04 o
   2  17  12         29.66         50.97        11.69 o
  -4  18  12          3.61          7.75        13.78 o
  -3  18  12        135.82        141.19        16.85 o
  -2  18  12        129.27        141.28        21.27 o
  -1  18  12         35.80         47.94        13.57 o
   0  18  12          3.97         14.20        12.58 o
   1  18  12         87.98         80.25        12.72 o
  -3  19  12         23.67         25.52        14.42 o
  -2  19  12          1.35          7.93        13.92 o
  -1  19  12         15.22          7.54        13.15 o
   0  19  12          0.74          0.07        12.53 o
  -7   0  13         11.00          2.84        17.58 o
  -5   0  13        502.83        558.09        67.47 o
  -3   0  13        401.04        379.16        48.65 o
  -1   0  13        447.07        397.46        26.63 o
   1   0  13       1208.48       1262.76       100.49 o
   3   0  13         21.49         23.35        15.98 o
   5   0  13        168.41        203.11        27.70 o
  -8   1  13         38.32         48.83        14.18 o
  -7   1  13          1.48         -8.13        11.97 o
  -6   1  13         42.67         39.06        12.12 o
  -5   1  13          1.02         -2.66        10.68 o
  -4   1  13         23.01         14.96        10.02 o
  -3   1  13          2.35          0.00         8.94 o
  -2   1  13         99.65         89.48         9.85 o
  -1   1  13         21.28         24.76         8.82 o
   0   1  13         54.90         43.76         6.05 o
   1   1  13          0.50          7.57         6.06 o
   2   1  13        331.27        370.45        14.83 o
   3   1  13         40.49         47.45         8.84 o
   4   1  13        108.46        120.28        11.48 o
   5   1  13          0.30          6.73        11.44 o
  -8   2  13         15.63         52.02        14.20 o
  -7   2  13         34.16         36.48        13.22 o
  -6   2  13          1.14        -10.85        10.85 o
  -5   2  13        581.34        576.75        28.91 o
  -4   2  13          7.68         14.99         9.79 o
  -3   2  13        429.09        438.48        17.09 o
  -2   2  13        195.00        180.38        17.43 o
  -1   2  13        420.83        441.35        17.37 o
   0   2  13         36.59         22.24         6.63 o
   1   2  13       1227.51       1208.58        29.22 o
   2   2  13        166.53        181.80        11.39 o
   3   2  13          7.77         17.66         8.44 o
   4   2  13          4.53          8.20        12.80 o
   5   2  13        144.87        148.86        14.99 o
  -8   3  13         35.77         31.75        14.00 o
  -7   3  13          1.81          8.41        12.05 o
  -6   3  13         21.03         34.70        13.12 o
  -5   3  13         68.61         86.98        12.03 o
  -4   3  13         52.92         44.74        10.79 o
  -3   3  13          7.31         -8.58         8.58 o
  -2   3  13         10.29          9.31         7.55 o
  -1   3  13          7.94          4.72         8.62 o
   0   3  13        230.53        245.44        13.53 o
   1   3  13          6.42         17.91         6.65 o
   2   3  13         29.65         27.54         8.16 o
   3   3  13         55.36         58.05        12.93 o
   4   3  13        243.63        283.31        21.10 o
   5   3  13          2.53         -2.41        11.42 o
  -8   4  13         10.73          0.12        13.24 o
  -7   4  13         29.14         57.63        21.22 o
  -6   4  13         40.31         18.65        12.45 o
  -5   4  13        862.52        895.50        26.48 o
  -4   4  13        155.97        124.12        11.90 o
  -3   4  13        246.12        217.75        11.89 o
  -2   4  13        235.05        212.83        11.25 o
  -1   4  13        285.95        275.52        12.84 o
   0   4  13        178.79        164.12        10.08 o
   1   4  13        977.48       1011.96        24.42 o
   2   4  13        136.39        132.24        12.14 o
   3   4  13         60.35         53.82        11.44 o
   4   4  13         39.19         53.08        12.38 o
   5   4  13        177.68        202.46        16.56 o
  -7   5  13         12.71          4.98        10.84 o
  -6   5  13         12.21         14.50        10.39 o
  -5   5  13        206.51        186.17        15.00 o
  -4   5  13          1.33         17.85         9.18 o
  -3   5  13         27.61         32.12         8.67 o
  -2   5  13          8.53          7.11         8.16 o
  -1   5  13          3.61          1.27         5.71 o
   0   5  13        199.96        175.18        13.45 o
   1   5  13         21.53         23.66        10.80 o
   2   5  13          2.99         -1.56         7.20 o
   3   5  13          5.50         19.47        11.11 o
   4   5  13        159.95        171.53        15.33 o
   5   5  13         52.34         41.42        16.02 o
  -7   6  13         11.51         26.94        11.16 o
  -6   6  13         15.83         17.80        10.53 o
  -5   6  13        441.84        457.29        17.21 o
  -4   6  13        318.58        293.32        20.03 o
  -3   6  13        272.63        312.31        14.83 o
  -2   6  13        238.20        211.91        13.74 o
  -1   6  13        122.95        120.49        13.04 o
   0   6  13        126.07        122.21        12.78 o
   1   6  13        444.17        434.71        16.75 o
   2   6  13        215.10        217.15        12.84 o
   3   6  13         70.59         70.78        12.43 o
   4   6  13         56.31         51.70        12.35 o
   5   6  13        109.43        109.19        14.18 o
  -7   7  13          6.63          1.74        10.93 o
  -6   7  13         14.87         11.15        10.50 o
  -5   7  13         53.03         65.10        10.73 o
  -4   7  13         33.34         33.68        10.18 o
  -3   7  13          5.17          3.64         9.00 o
  -2   7  13          0.72          8.15         7.95 o
  -1   7  13         27.82         11.35        10.46 o
   0   7  13         74.53         75.76        11.99 o
   1   7  13         42.34         34.27         9.32 o
   2   7  13          0.70          3.96         8.60 o
   3   7  13         16.23          0.69         9.21 o
   4   7  13         52.19         56.55        12.38 o
  -7   8  13          7.01         16.56        12.72 o
  -6   8  13         61.10         53.95        16.81 o
  -5   8  13        122.17        128.57        18.96 o
  -4   8  13        172.23        190.65        19.37 o
  -3   8  13        131.75        121.33        11.42 o
  -2   8  13        518.65        497.99        31.77 o
  -1   8  13         90.23        115.14        15.04 o
   0   8  13         62.41         62.72        11.99 o
   1   8  13        206.13        184.77        12.67 o
   2   8  13        441.63        419.85        16.99 o
   3   8  13         45.97         41.18         9.55 o
   4   8  13        106.03         96.67        13.34 o
  -7   9  13          3.51        -11.53        11.53 o
  -6   9  13          3.59          6.49        11.36 o
  -5   9  13          0.31         -9.85         9.85 o
  -4   9  13         30.02         48.44        10.46 o
  -3   9  13         13.26          5.86         9.02 o
  -2   9  13          0.01          1.20        11.44 o
  -1   9  13         41.64         43.41        12.11 o
   0   9  13         42.31         21.07        11.37 o
   1   9  13         61.95         81.94        10.84 o
   2   9  13          9.58         17.50        10.05 o
   3   9  13         69.53         81.90        17.18 o
   4   9  13         70.40         59.39        13.45 o
  -7  10  13          3.38         -1.53        11.68 o
  -6  10  13        144.23        147.01        14.17 o
  -5  10  13         56.59         49.39        11.37 o
  -4  10  13        162.01        138.68        12.33 o
  -3  10  13        139.62        162.48        16.94 o
  -2  10  13        391.29        395.09        27.73 o
  -1  10  13         75.03         70.97        12.90 o
   0  10  13         69.41         42.50        11.89 o
   1  10  13         67.89         72.15        17.96 o
   2  10  13        371.52        347.83        22.35 o
   3  10  13         15.48          8.21        11.52 o
   4  10  13        120.60        133.74        14.47 o
  -6  11  13          0.07         -6.93        10.90 o
  -5  11  13          1.85         -1.62        10.52 o
  -4  11  13         34.30         36.22        13.94 o
  -3  11  13        101.94         95.58        15.50 o
  -2  11  13         20.86         27.99        14.49 o
  -1  11  13          4.77        -11.47        11.47 o
   0  11  13         56.39         60.23        24.47 o
   1  11  13         28.13         23.53        12.30 o
   2  11  13         96.91        108.47        11.97 o
   3  11  13         14.81         16.21        11.50 o
  -6  12  13        100.48        101.04        13.24 o
  -5  12  13         18.16         22.92        14.42 o
  -4  12  13        144.83        150.57        16.51 o
  -3  12  13        115.67        151.80        16.10 o
  -2  12  13        143.52        129.02        15.26 o
  -1  12  13          1.40         14.97        12.09 o
   0  12  13        145.48        123.72        14.60 o
   1  12  13         34.27         39.92        10.91 o
   2  12  13        261.50        278.08        15.23 o
   3  12  13         10.78         44.57        12.47 o
  -6  13  13          0.01         20.17        14.60 o
  -5  13  13          0.73         12.41        15.65 o
  -4  13  13         20.08         17.50        13.78 o
  -3  13  13        140.10        159.70        16.36 o
  -2  13  13          3.58         -9.88        12.09 o
  -1  13  13         23.58         36.13        14.08 o
   0  13  13          0.58          8.16        12.11 o
   1  13  13         41.44         53.31        11.31 o
   2  13  13         35.89         41.18        11.17 o
   3  13  13          4.76          2.63        10.33 o
  -5  14  13          1.18         -7.75        13.97 o
  -4  14  13         79.71         59.20        17.85 o
  -3  14  13         29.72         37.35        18.31 o
  -2  14  13        142.61        143.72        16.20 o
  -1  14  13         60.29         50.98        13.27 o
   0  14  13        186.45        194.93        16.61 o
   1  14  13          5.51          7.41        10.47 o
   2  14  13        141.51        130.20        16.61 o
  -5  15  13          2.81        -11.76        13.79 o
  -4  15  13         16.92         33.06        15.81 o
  -3  15  13         23.18         32.25        14.32 o
  -2  15  13         13.86         15.72        14.59 o
  -1  15  13         16.52         13.45        12.84 o
   0  15  13          4.73         -4.51        12.49 o
   1  15  13         24.61         -0.72        10.88 o
   2  15  13          2.56         10.96        10.82 o
  -4  16  13         40.19         19.70        14.60 o
  -3  16  13         20.47         36.24        14.73 o
  -2  16  13        192.25        194.44        17.57 o
  -1  16  13         15.38         -0.98        12.74 o
   0  16  13        149.37        133.60        15.77 o
   1  16  13          7.20          2.32        11.27 o
  -3  17  13          5.33         24.19        14.58 o
  -2  17  13         48.76         40.93        19.14 o
  -1  17  13         55.24         38.67        14.41 o
   0  17  13          4.34          6.24        13.16 o
  -6   0  14         22.19         17.11        17.55 o
  -4   0  14        543.91        516.46        28.37 o
  -2   0  14        534.65        476.15        25.27 o
   0   0  14        559.26        580.78        22.03 o
   2   0  14         99.85        100.53        23.44 o
   4   0  14        121.42        103.69        24.86 o
  -7   1  14         54.46         52.61        14.04 o
  -6   1  14          0.04        -11.65        11.65 o
  -5   1  14          6.84          4.81        11.04 o
  -4   1  14          4.35          6.34        10.47 o
  -3   1  14         99.90        109.88        11.48 o
  -2   1  14         22.87         17.12        12.71 o
  -1   1  14         65.44         78.78         8.84 o
   0   1  14          0.44          0.31         5.94 o
   1   1  14        219.32        205.20        12.15 o
   2   1  14         33.21         28.85        10.76 o
   3   1  14          4.79          2.23        10.44 o
   4   1  14          2.95         13.91        17.75 o
  -7   2  14          6.57         15.44        13.16 o
  -6   2  14         36.91         23.56        12.47 o
  -5   2  14          2.87         10.43        11.09 o
  -4   2  14        471.17        479.84        19.99 o
  -3   2  14         78.46         72.76        10.99 o
  -2   2  14        370.61        399.83        14.78 o
  -1   2  14          0.15          1.05         7.04 o
   0   2  14        559.25        576.55        16.20 o
   1   2  14         15.55         18.84         9.23 o
   2   2  14         87.08        101.96        13.01 o
   3   2  14          1.87          2.80        13.07 o
   4   2  14        127.81        143.09        15.15 o
  -7   3  14         52.63         62.27        14.18 o
  -6   3  14          6.08         -9.57        11.74 o
  -5   3  14         68.70         84.22        12.64 o
  -4   3  14         63.73         61.61        12.25 o
  -3   3  14        150.21        144.23        11.06 o
  -2   3  14         41.86         52.62         8.79 o
  -1   3  14        158.81        110.17        11.34 o
   0   3  14          7.29         12.41         8.60 o
   1   3  14         88.18         83.10        11.17 o
   2   3  14         79.21         80.46        20.64 o
   3   3  14         16.75         30.95        11.48 o
   4   3  14          0.13         20.78        11.89 o
  -7   4  14         10.63         18.54        19.17 o
  -6   4  14         90.58         40.83        12.96 o
  -5   4  14        184.19        193.24        13.57 o
  -4   4  14        350.43        366.82        17.72 o
  -3   4  14         33.42         25.72         8.98 o
  -2   4  14         66.40         63.60        10.12 o
  -1   4  14         20.60         -0.65        10.52 o
   0   4  14        517.75        476.96        31.24 o
   1   4  14        105.25         95.42        12.87 o
   2   4  14        136.39        140.90        12.12 o
   3   4  14         17.78         17.56        11.38 o
   4   4  14         97.06        109.63        15.96 o
  -7   5  14         61.32         49.76        16.91 o
  -6   5  14         23.36         25.41        11.38 o
  -5   5  14         84.35         98.32        11.79 o
  -4   5  14        105.83        125.77        13.09 o
  -3   5  14         88.06        108.87        10.68 o
  -2   5  14          9.22         -1.53         8.85 o
  -1   5  14         70.39         70.19        12.31 o
   0   5  14          4.45         13.96        10.73 o
   1   5  14         28.12         20.74         9.11 o
   2   5  14         52.90         73.38        11.10 o
   3   5  14         59.30         47.77        12.69 o
   4   5  14         30.62         45.64        17.03 o
  -7   6  14         11.75         15.45        11.92 o
  -6   6  14         88.92         56.48        11.93 o
  -5   6  14        246.25        228.73        19.67 o
  -4   6  14        200.10        231.52        13.59 o
  -3   6  14         34.77         35.86        12.20 o
  -2   6  14         77.12         84.77        13.39 o
  -1   6  14         94.81        118.62        13.86 o
   0   6  14        316.77        342.21        25.09 o
   1   6  14        102.14         67.25        10.36 o
   2   6  14        276.85        250.59        14.21 o
   3   6  14         38.19         22.61        17.27 o
   4   6  14         63.56         71.36        13.70 o
  -6   7  14          1.94         14.48        12.53 o
  -5   7  14         22.94         13.24        11.26 o
  -4   7  14          5.84          4.34        10.40 o
  -3   7  14         43.41         31.86        13.48 o
  -2   7  14          8.34          8.20        11.54 o
  -1   7  14         13.89         12.68        11.54 o
   0   7  14         13.26         12.52        10.91 o
   1   7  14         35.17         29.75         9.83 o
   2   7  14         21.82         16.37        12.01 o
   3   7  14         23.64         14.39        12.08 o
  -6   8  14          7.13         -8.18        11.73 o
  -5   8  14         47.91         47.61        21.42 o
  -4   8  14        125.43        138.17        12.89 o
  -3   8  14         77.37         67.61        14.05 o
  -2   8  14         72.37         35.30        17.19 o
  -1   8  14        120.05        140.26        19.17 o
   0   8  14        104.28         92.74        13.05 o
   1   8  14         40.77         38.76        10.08 o
   2   8  14        201.61        233.96        17.13 o
   3   8  14         95.64         79.33        13.88 o
  -6   9  14          0.70         -0.86        11.71 o
  -5   9  14          2.89         -4.14        12.64 o
  -4   9  14         11.03          1.66        13.53 o
  -3   9  14         40.83         31.26        19.92 o
  -2   9  14          8.42          9.03        13.61 o
  -1   9  14          8.49          6.58        11.80 o
   0   9  14          7.75         17.19        13.93 o
   1   9  14          8.40         -6.35         9.57 o
   2   9  14         61.38         45.92        13.13 o
   3   9  14          7.14          9.53        10.11 o
  -6  10  14          7.55          7.35        12.03 o
  -5  10  14         23.26          3.09        14.02 o
  -4  10  14         74.86         67.72        15.16 o
  -3  10  14         63.19         46.25        14.34 o
  -2  10  14          0.32         -4.16        12.41 o
  -1  10  14        149.90        127.69        15.13 o
   0  10  14         39.84         41.01        12.53 o
   1  10  14         30.67         27.03        10.63 o
   2  10  14         57.85         56.50        13.43 o
   3  10  14        157.84        152.99        12.96 o
  -5  11  14          5.03         11.90        14.75 o
  -3  11  14          4.11          4.58        15.83 o
  -2  11  14          0.85        -12.37        12.37 o
  -1  11  14          0.61        -12.35        12.35 o
   0  11  14         14.07         10.30        12.23 o
   1  11  14          4.27         -5.37        12.92 o
   2  11  14         24.26         22.43        10.64 o
  -5  12  14         75.42         78.57        20.36 o
  -4  12  14         65.85         62.12        15.44 o
  -3  12  14         25.61         42.41        14.48 o
  -2  12  14        133.85        148.97        16.21 o
  -1  12  14        247.65        252.18        18.45 o
   0  12  14         19.87         38.84        13.22 o
   1  12  14         43.45         32.74        11.09 o
   2  12  14         11.42         -3.61        10.44 o
  -4  13  14         19.74         -3.94        14.16 o
  -3  13  14          0.05        -13.36        13.36 o
  -2  13  14          0.16         32.23        13.78 o
  -1  13  14         12.00         21.62        13.16 o
   0  13  14         19.76          7.07        12.83 o
   1  13  14         15.52         15.92        11.34 o
  -4  14  14         18.35         18.36        17.89 o
  -3  14  14         65.34         55.06        16.83 o
  -2  14  14         65.27         67.15        17.31 o
  -1  14  14        164.03        146.08        22.98 o
   0  14  14          8.50         -3.60        12.71 o
   1  14  14         29.20         38.93        12.10 o
  -3  15  14          0.83          2.28        14.46 o
  -2  15  14         14.14         24.34        16.45 o
  -1  15  14          5.38          8.94        13.79 o
   0  15  14         16.35         11.07        13.43 o
  -5   0  15         35.30         26.20        17.75 o
  -3   0  15        605.21        642.67        36.57 o
  -1   0  15         12.84         21.03        15.31 o
   1   0  15        472.03        490.73        39.06 o
   3   0  15        133.11        112.92        26.28 o
  -6   1  15          4.56         -8.63        12.51 o
  -5   1  15          0.11        -11.54        11.54 o
  -4   1  15          8.14          1.02        11.04 o
  -3   1  15         12.34         33.95        14.25 o
  -2   1  15          4.37         10.97         8.33 o
  -1   1  15          5.62          3.10         9.22 o
   0   1  15         56.94         41.70        10.22 o
   1   1  15          0.54         11.88        11.17 o
   2   1  15          0.68         -7.46        14.06 o
   3   1  15          0.03          3.11        15.31 o
  -6   2  15          3.30        -11.06        12.59 o
  -5   2  15         38.06         33.12        12.47 o
  -4   2  15         17.37         -9.74        13.12 o
  -3   2  15        386.76        394.54        15.82 o
  -2   2  15          0.12          9.47         8.31 o
  -1   2  15         38.40         46.41        10.48 o
   0   2  15          0.35         -3.40         9.22 o
   1   2  15        409.60        433.31        18.00 o
   2   2  15         31.37         32.93        12.18 o
   3   2  15        138.46        150.44        20.07 o
  -6   3  15          0.02         -1.70        12.68 o
  -5   3  15          3.29         -2.60        11.68 o
  -4   3  15          0.72         -6.64         9.59 o
  -3   3  15         25.94         39.61         9.67 o
  -2   3  15          2.72         -8.06        10.14 o
  -1   3  15          1.20          9.37        10.73 o
   0   3  15         29.87          4.84        13.92 o
   1   3  15          8.71          8.95         9.87 o
   2   3  15          2.82          6.89        11.48 o
   3   3  15          0.76         -3.18        15.16 o
  -6   4  15         28.79         53.40        12.47 o
  -5   4  15         19.52         21.59        10.80 o
  -4   4  15         15.57         10.12         9.93 o
  -3   4  15        185.22        198.56        16.94 o
  -2   4  15         22.15         46.31        12.78 o
  -1   4  15         53.22         48.28        16.57 o
   0   4  15         47.23         49.14        10.28 o
   1   4  15        239.20        277.23        15.49 o
   2   4  15          3.41         34.15        19.26 o
   3   4  15        103.23        120.13        14.63 o
  -6   5  15          2.48         22.07        11.81 o
  -5   5  15          1.00         -0.25        10.59 o
  -4   5  15          1.05         -7.08         9.37 o
  -3   5  15         24.74         -7.93        15.43 o
  -2   5  15         13.18         31.39        12.59 o
  -1   5  15         18.82          2.86        11.14 o
   0   5  15         58.86         46.96        10.66 o
   1   5  15         35.69         34.87        10.67 o
   2   5  15          0.65         16.76        12.22 o
   3   5  15         31.89         27.20        12.72 o
  -6   6  15         84.52         75.31        14.70 o
  -5   6  15          0.66          8.84        10.52 o
  -4   6  15         27.92          9.02        14.21 o
  -3   6  15        203.27        255.07        18.71 o
  -2   6  15        115.97        114.50        15.25 o
  -1   6  15         28.54         33.49        14.20 o
   0   6  15        104.02        114.57        15.27 o
   1   6  15        121.95        136.18        15.27 o
   2   6  15          9.58          2.72        10.41 o
  -5   7  15          0.01        -12.87        14.15 o
  -4   7  15         12.30         19.02        13.86 o
  -3   7  15         12.72         25.87        13.61 o
  -2   7  15         12.04         30.50        13.04 o
  -1   7  15         41.31         64.96        14.82 o
   0   7  15         97.08         90.47        11.99 o
   1   7  15         29.78         31.93        12.87 o
   2   7  15          1.13         -7.40        10.40 o
  -5   8  15          0.40         -3.07        14.75 o
  -4   8  15         72.54         72.28        15.98 o
  -3   8  15        206.83        235.60        18.29 o
  -2   8  15        264.80        282.11        24.23 o
  -1   8  15          1.68          1.67        12.31 o
   0   8  15         34.08         13.35        11.28 o
   1   8  15         99.33         74.54        14.35 o
   2   8  15        113.55        127.10        13.07 o
  -5   9  15          0.42         -9.89        28.11 o
  -4   9  15          8.77         30.82        14.73 o
  -3   9  15          4.96         -0.82        13.79 o
  -2   9  15          7.99         37.53        13.69 o
  -1   9  15         35.15         18.44        12.81 o
   0   9  15         56.59         59.33        11.87 o
   1   9  15         26.19         20.17        13.25 o
   2   9  15          3.09         -1.02        12.71 o
  -4  10  15         70.91         84.65        22.46 o
  -3  10  15         42.02         30.74        16.12 o
  -2  10  15        376.44        368.84        21.83 o
  -1  10  15          8.32         23.92        13.31 o
   1  10  15         61.96         90.12        12.50 o
  -4  11  15          3.46         15.76        15.30 o
  -3  11  15          6.89          5.86        14.61 o
  -2  11  15         16.69         12.07        16.91 o
  -1  11  15         44.82         35.60        15.92 o
   0  11  15         16.56         15.24        11.54 o
   1  11  15         35.33         25.58        15.99 o
  -3  12  15          0.03         10.98        15.81 o
  -2  12  15        219.19        214.83        19.10 o
  -1  12  15          6.77         25.05        14.02 o
   0  12  15         89.73        101.03        16.76 o
  -2  13  15         19.10         19.76        17.88 o
  -1  13  15         44.18         52.34        24.15 o
  -4   0  16        138.37        166.78        21.31 o
  -2   0  16         62.29         88.17        19.17 o
   0   0  16         97.34         64.63        24.86 o
  -5   1  16         21.17         29.15        13.13 o
  -4   1  16          0.32          0.01        11.34 o
  -3   1  16          9.27         11.26         9.58 o
  -2   1  16          0.05         -1.62        13.48 o
  -1   1  16          0.92         -1.13        11.35 o
   0   1  16          8.42         10.22        12.72 o
   1   1  16        140.17        120.29        19.08 o
  -5   2  16          2.49          9.69        18.07 o
  -4   2  16        116.42        126.29        12.98 o
  -3   2  16          4.16         -3.11        11.05 o
  -2   2  16         89.41         90.18        13.32 o
  -1   2  16         13.27        -16.18        16.18 o
   0   2  16        116.72        118.66        15.57 o
   1   2  16        101.72        163.47        27.34 o
  -5   3  16          5.40          5.98        11.27 o
  -4   3  16          0.05        -10.12        10.12 o
  -3   3  16          3.67         11.51        11.72 o
  -2   3  16          0.78         -3.22        11.87 o
  -1   3  16          1.06         -5.96        26.99 o
   0   3  16         22.33         40.56        14.17 o
   1   3  16        119.54         90.14        18.56 o
  -5   4  16         41.43         35.56        13.10 o
  -4   4  16         91.38        111.63        14.94 o
  -3   4  16          6.37         10.98        12.18 o
  -2   4  16        102.69        121.54        15.41 o
  -1   4  16         38.16         58.85        17.49 o
   0   4  16         42.50         -1.91        19.87 o
   1   4  16         69.38         79.27        12.22 o
  -4   5  16          0.29         13.48        13.02 o
  -3   5  16          0.17          1.83        14.47 o
  -2   5  16          2.06          2.83        12.77 o
  -1   5  16          2.12         -1.41        16.07 o
   0   5  16         10.56          6.26        12.13 o
   1   5  16         47.93         63.07        11.90 o
  -4   6  16         61.25         70.79        16.06 o
  -3   6  16         23.51         31.53        14.52 o
  -2   6  16         46.44         55.87        14.39 o
  -1   6  16         59.17         66.08        13.75 o
   0   6  16          4.68         -2.95        12.75 o
   1   6  16         26.11         39.22        11.54 o
  -4   7  16          1.86          0.50        15.69 o
  -3   7  16          2.49         16.18        14.19 o
  -2   7  16         23.57         27.02        13.86 o
  -1   7  16          4.90        -11.80        11.80 o
   0   7  16          1.19         -7.60        14.51 o
  -3   8  16         87.84         49.37        15.09 o
  -2   8  16         13.74         13.07        13.73 o
  -1   8  16         24.91         27.72        13.32 o
   0   8  16          0.66          6.99        15.04 o
  -1   9  16          4.18         -9.25        12.81 o
  -1   0  17         94.11         87.52        19.72 o
  -2   1  17          0.07         -4.49        12.51 o
  -2   2  17          0.67          1.05        14.43 o
                                                
